# Supplementary material for: Forkhead Box M1 (FoxM1) Gene Is a New STAT3 Transcriptional Factor Target and Is Essential for Proliferation, Survival and DNA Repair of K562 Cell Line
Source: PLoS One. 2012 Oct 24;7(10):e48160. doi: 10.1371/journal.pone.0048160 (PMC3480485; doi:10.1371/journal.pone.0048160)
Supplement: Table S1 — Excel file with list of altered genes in FoxM1 siRNA assay. (XLS) [file pone.0048160.s005.xls]

## Sheet: Plan1
Column #	Transcript ID	gene_assignment	Gene Symbol	RefSeq	Ratio(FOX Si vs. FOX Sc)	Fold-Change	Fold-Change(FOX Si vs. FOX Sc)	GO_biological_process	GO_cellular_component	GO_molecular_function	pathway	swissprot
5874	3203382	NM_018225 // SMU1 // smu-1 suppressor of mec-8 and unc-52 homolog (C. elegans) /	SMU1	NM_018225	0.037191	-26.8882	FOX Si down vs FOX Sc	---	NM_018225 // GO:0005634 // nucleus // inferred from electronic annotation /// N	---	---	NM_018225 // Q2TAY7 /// BC110654 // Q2TAY7
18836	2389062	NM_198076 // FAM36A // family with sequence similarity 36, member A // 1q44 // 1	FAM36A	NM_198076	0.0514126	-19.4505	FOX Si down vs FOX Sc	---	NM_198076 // GO:0016020 // membrane // inferred from electronic annotation ///	---	---	NM_198076 // B3KM21
4536	3386217	NM_012124 // CHORDC1 // cysteine and histidine-rich domain (CHORD)-containing 1	CHORDC1	NM_012124	0.0524598	-19.0622	FOX Si down vs FOX Sc	NM_012124 // GO:0008150 // biological_process // no biological data available /	NM_012124 // GO:0005575 // cellular_component // no biological data available /	NM_012124 // GO:0003674 // molecular_function // no biological data available /	---	AK226099 // Q9UHD1 /// AK226099 // Q9NZ93
20745	3770632	NM_006937 // SUMO2 // SMT3 suppressor of mif two 3 homolog 2 (S. cerevisiae) //	SUMO2	NM_006937	0.088857	-11.254	FOX Si down vs FOX Sc	NM_006937 // GO:0016925 // protein sumoylation // inferred from direct assay //	NM_006937 // GO:0005634 // nucleus // inferred from electronic annotation /// N	NM_006937 // GO:0005515 // protein binding // inferred from physical interaction	---	BC008450 // P61956
15266	3628469	NM_015920 // RPS27L // ribosomal protein S27-like // 15q22.2 // 51065 /// ENST00	RPS27L	NM_015920	0.0916334	-10.9131	FOX Si down vs FOX Sc	NM_015920 // GO:0006281 // DNA repair // inferred from mutant phenotype /// NM_	NM_015920 // GO:0005622 // intracellular // inferred from electronic annotation	NM_015920 // GO:0003735 // structural constituent of ribosome // inferred from e	---	BC003667 // Q71UM5
3854	3421118	NM_015646 // RAP1B // RAP1B, member of RAS oncogene family // 12q14 // 5908 ///	RAP1B	NM_015646	0.096561	-10.3561	FOX Si down vs FOX Sc	NM_015646 // GO:0007165 // signal transduction // inferred from electronic annot	NM_015646 // GO:0005622 // intracellular // inferred from direct assay /// NM_0	NM_015646 // GO:0000166 // nucleotide binding // inferred from electronic annota	NM_015646 // GenMAPP // Integrin-mediated_cell_adhesion_KEGG /// NM_001010942 //	NM_015646 // P61224 /// NM_015646 // A6NIZ1 /// NM_015646 // Q9BXV4 /// NM_00101
10501	3453732	NM_006082 // TUBA1B // tubulin, alpha 1b // 12q13.12 // 10376 /// ENST0000033602	TUBA1B	NM_006082	0.0979948	-10.2046	FOX Si down vs FOX Sc	NM_006082 // GO:0000226 // microtubule cytoskeleton organization // inferred fro	NM_006082 // GO:0005874 // microtubule // inferred from electronic annotation /	NM_006082 // GO:0000166 // nucleotide binding // inferred from electronic annota	---	AK094717 // B3KT06 /// AK094717 // B3KPS3
15742	3324713	NM_152636 // METT5D1 // methyltransferase 5 domain containing 1 // 11p14.1 // 19	METT5D1	NM_152636	0.117472	-8.5127	FOX Si down vs FOX Sc	---	---	NM_152636 // GO:0008168 // methyltransferase activity // inferred from electroni	---	NM_152636 // A6NJ78 /// NM_001113528 // A6NJ78 /// BC030997 // A6NJ78
11314	3708826	NM_001416 // EIF4A1 // eukaryotic translation initiation factor 4A1 // 17p13 //	EIF4A1	NM_001416	0.122678	-8.15141	FOX Si down vs FOX Sc	NM_001416 // GO:0006412 // translation // inferred from electronic annotation /	NM_001416 // GO:0005829 // cytosol // not recorded /// NM_001416 // GO:0016281	NM_001416 // GO:0000166 // nucleotide binding // inferred from electronic annota	---	NR_002912 // P60842 /// NR_002912 // P34810 /// AK289453 // A8K088 /// AK289453
256	3991889	NM_001078171 // FAM127A // family with sequence similarity 127, member A // Xq26	FAM127A	NM_001078171	0.133586	-7.48581	FOX Si down vs FOX Sc	---	---	---	---	NM_001078171 // O15255 /// BC002410 // O15255 /// BC002410 // A6ZKI3
16975	3351359	NM_006476 // ATP5L // ATP synthase, H+ transporting, mitochondrial F0 complex, s	ATP5L	NM_006476	0.15075	-6.6335	FOX Si down vs FOX Sc	NM_006476 // GO:0006811 // ion transport // inferred from electronic annotation	NM_006476 // GO:0000276 // mitochondrial proton-transporting ATP synthase comple	NM_006476 // GO:0005515 // protein binding // inferred from physical interaction	BC015128 // GenMAPP // Electron_Transport_Chain	NM_001165877 // Q7Z4Y8 /// BC015128 // O75964 /// AF092923 // Q7Z4Y8
1664	2319340	NM_032315 // SLC25A33 // solute carrier family 25, member 33 // 1p36.22 // 84275	SLC25A33	NM_032315	0.156629	-6.38451	FOX Si down vs FOX Sc	NM_032315 // GO:0055085 // transmembrane transport // inferred from electronic a	NM_032315 // GO:0005739 // mitochondrion // inferred from electronic annotation	NM_032315 // GO:0005488 // binding // inferred from electronic annotation /// E	---	NM_032315 // Q9BSK2 /// AF495714 // Q9BSK2 /// AK130277 // Q6ZP07
8051	3559794	NM_080664 // C14orf126 // chromosome 14 open reading frame 126 // 14q12 // 11248	C14orf126	NM_080664	0.164091	-6.09418	FOX Si down vs FOX Sc	NM_080664 // GO:0019478 // D-amino acid catabolic process // inferred from elect	NM_080664 // GO:0005737 // cytoplasm // inferred from electronic annotation ///	NM_080664 // GO:0016788 // hydrolase activity, acting on ester bonds // inferred	---	NM_152384 // Q8N3I7 /// BC010618 // Q96FN9 /// AY604003 // Q8N3I7 /// AK302829 /
690	3857171	NM_138330 // ZNF675 // zinc finger protein 675 // 19p12 // 171392 /// ENST000003	ZNF675	NM_138330	0.167659	-5.9645	FOX Si down vs FOX Sc	NM_138330 // GO:0006469 // negative regulation of protein kinase activity // non	NM_138330 // GO:0005622 // intracellular // inferred from electronic annotation	NM_138330 // GO:0003677 // DNA binding // non-traceable author statement /// NM	---	AY044432 // Q8TD23
8267	3561110	NM_014990 // RALGAPA1 // Ral GTPase activating protein, alpha subunit 1 (catalyt	RALGAPA1	NM_014990	0.167951	-5.9541	FOX Si down vs FOX Sc	NM_014990 // GO:0032859 // activation of Ral GTPase activity // inferred from se	NM_014990 // GO:0005622 // intracellular // inferred from electronic annotation	NM_014990 // GO:0005096 // GTPase activator activity // inferred from electronic	---	NM_014990 // Q9Y408 /// NM_014990 // Q6GYQ0 /// NM_014990 // A0PJ59 /// NM_19430
15700	2750594	NM_006745 // SC4MOL // sterol-C4-methyl oxidase-like // 4q32-q34 // 6307 /// NM_	SC4MOL	NM_006745	0.173048	-5.77876	FOX Si down vs FOX Sc	NM_006745 // GO:0006631 // fatty acid metabolic process // traceable author stat	NM_006745 // GO:0005783 // endoplasmic reticulum // inferred from electronic ann	NM_006745 // GO:0000254 // C-4 methylsterol oxidase activity // not recorded //	BC107879 // GenMAPP // Cholesterol_Biosynthesis	BC107879 // Q15800
17771	2997097	NM_001788 // SEPT7 // septin 7 // 7p14.3-p14.1 // 989 /// NM_001011553 // SEPT7	SEPT7	NM_001788	0.173308	-5.77008	FOX Si down vs FOX Sc	NM_001788 // GO:0000910 // cytokinesis // traceable author statement /// NM_001	NM_001788 // GO:0000777 // condensed chromosome kinetochore // inferred from ele	NM_001788 // GO:0000166 // nucleotide binding // inferred from electronic annota	---	BC025987 // Q8TC62 /// BC025987 // Q5JXL7 /// BC025987 // A4GYY8 /// BC025987 //
17700	2363074	NR_002190 // SUMO1P3 // SUMO1 pseudogene 3 // 1q22 // 474338 /// NM_003352 // SU	SUMO1P3	NR_002190	0.174776	-5.72161	FOX Si down vs FOX Sc	NM_003352 // GO:0006281 // DNA repair // traceable author statement /// NM_0033	NM_003352 // GO:0005634 // nucleus // inferred from direct assay /// NM_003352	NM_003352 // GO:0005515 // protein binding // inferred from physical interaction	---	NR_002190 // P63165 /// NM_003352 // P63165 /// NM_001005782 // P63165
3962	3580947	NM_001127393 // C14orf2 // chromosome 14 open reading frame 2 // 14q32.33 // 955	C14orf2	NM_001127393	0.178251	-5.61008	FOX Si down vs FOX Sc	NM_001127393 // GO:0008150 // biological_process // no biological data available	NM_001127393 // GO:0005575 // cellular_component // no biological data available	NM_001127393 // GO:0003674 // molecular_function // no biological data available	---	NM_001127393 // P56378 /// NM_004894 // P56378 /// BC001944 // P56378
16876	3849773	NM_001008727 // ZNF121 // zinc finger protein 121 // 19p // 7675 /// ENST0000032	ZNF121	NM_001008727	0.181311	-5.51538	FOX Si down vs FOX Sc	NM_001008727 // GO:0045449 // regulation of transcription // inferred from elect	NM_001008727 // GO:0005622 // intracellular // inferred from electronic annotati	NM_001008727 // GO:0003677 // DNA binding // inferred from electronic annotation	---	---
15539	3240095	NM_021252 // RAB18 // RAB18, member RAS oncogene family // 10p12.1 // 22931 ///	RAB18	NM_021252	0.186863	-5.35151	FOX Si down vs FOX Sc	NM_021252 // GO:0006355 // regulation of transcription, DNA-dependent // inferre	NM_021252 // GO:0005575 // cellular_component // no biological data available /	NM_021252 // GO:0000166 // nucleotide binding // inferred from electronic annota	---	NM_021252 // Q9NP72 /// AB209698 // Q59EW3 /// AB209698 // Q7Z5D3
11074	3428845	AK302724 // C12orf48 // chromosome 12 open reading frame 48 // 12q23.2 // 55010	C12orf48	AK302724	0.187785	-5.32523	FOX Si down vs FOX Sc	---	AK302724 // GO:0005634 // nucleus // inferred from electronic annotation /// AK	AK302724 // GO:0003677 // DNA binding // inferred from electronic annotation //	---	AK302724 // B4DZ31 /// AK303571 // B4E0Y0 /// AK303571 // Q9NWS1 /// BC098313 //
14825	2944025	NM_000367 // TPMT // thiopurine S-methyltransferase // 6p22.3 // 7172 /// ENST00	TPMT	NM_000367	0.192756	-5.18791	FOX Si down vs FOX Sc	NM_000367 // GO:0006139 // nucleobase, nucleoside, nucleotide and nucleic acid m	NM_000367 // GO:0005737 // cytoplasm // inferred from electronic annotation ///	NM_000367 // GO:0008119 // thiopurine S-methyltransferase activity // inferred f	---	NM_000367 // P51580 /// BC009596 // P51580
4418	3141809	NM_014018 // MRPS28 // mitochondrial ribosomal protein S28 // 8q21.1-q21.2 // 28	MRPS28	NM_014018	0.19519	-5.1232	FOX Si down vs FOX Sc	NM_014018 // GO:0008150 // biological_process // no biological data available /	NM_014018 // GO:0005739 // mitochondrion // inferred from electronic annotation	NM_014018 // GO:0003674 // molecular_function // no biological data available /	---	NM_014018 // Q9Y2Q9 /// NM_014018 // Q53G62 /// BC010150 // Q9Y2Q9 /// BC010150
10302	3428088	NM_022496 // ACTR6 // ARP6 actin-related protein 6 homolog (yeast) // 12q23.1 //	ACTR6	NM_022496	0.197079	-5.07412	FOX Si down vs FOX Sc	---	NM_022496 // GO:0005737 // cytoplasm // inferred from electronic annotation ///	NM_022496 // GO:0005515 // protein binding // inferred from electronic annotatio	---	NM_022496 // Q7Z4D2 /// NM_022496 // Q9P0A0 /// NM_022496 // Q9GZN1 /// NM_02249
14604	2773907	NM_018115 // SDAD1 // SDA1 domain containing 1 // 4q21.1 // 55153 /// ENST000003	SDAD1	NM_018115	0.198063	-5.0489	FOX Si down vs FOX Sc	NM_018115 // GO:0015031 // protein transport // inferred from electronic annotat	NM_018115 // GO:0005634 // nucleus // inferred from electronic annotation /// N	NM_018115 // GO:0003674 // molecular_function // no biological data available /	---	NM_018115 // Q9H359 /// NM_018115 // Q9NVU7 /// AK300074 // B4DT66 /// AK300074
8027	3924929	ENST00000356832 // BAGE2 // B melanoma antigen family, member 2 // 21p // 85319	BAGE2	ENST00000356832	0.201391	-4.96547	FOX Si down vs FOX Sc	ENST00000451523 // GO:0006355 // regulation of transcription, DNA-dependent // i	ENST00000356832 // GO:0005576 // extracellular region // inferred from electroni	ENST00000451523 // GO:0003677 // DNA binding // inferred from electronic annotat	---	---
18464	3293280	NM_021129 // PPA1 // pyrophosphatase (inorganic) 1 // 10q11.1-q24 // 5464 /// EN	PPA1	NM_021129	0.201959	-4.95149	FOX Si down vs FOX Sc	NM_021129 // GO:0006796 // phosphate metabolic process // inferred from electron	NM_021129 // GO:0005737 // cytoplasm // traceable author statement /// NM_02112	NM_021129 // GO:0000287 // magnesium ion binding // inferred from electronic ann	---	NM_021129 // Q15181 /// AF092439 // Q15181
9564	3232979	NM_001353 // AKR1C1 // aldo-keto reductase family 1, member C1 (dihydrodiol dehy	AKR1C1	NM_001353	0.210862	-4.74245	FOX Si down vs FOX Sc	NM_001353 // GO:0006805 // xenobiotic metabolic process // non-traceable author	NM_001353 // GO:0005737 // cytoplasm // inferred from electronic annotation ///	NM_001353 // GO:0004033 // aldo-keto reductase activity // traceable author stat	---	NM_001353 // Q04828 /// BC040210 // Q04828 /// BT006653 // P52895 /// DQ269985 /
18299	3462843	NM_004537 // NAP1L1 // nucleosome assembly protein 1-like 1 // 12q21.2 // 4673 /	NAP1L1	NM_004537	0.211636	-4.7251	FOX Si down vs FOX Sc	NM_004537 // GO:0006260 // DNA replication // traceable author statement /// NM	NM_004537 // GO:0005634 // nucleus // inferred from electronic annotation /// N	NM_004537 // GO:0005515 // protein binding // inferred from physical interaction	---	NM_004537 // P55209 /// NM_004537 // B3KV44 /// NM_139207 // P55209 /// NM_13920
7229	2679796	NM_025075 // THOC7 // THO complex 7 homolog (Drosophila) // 3p14.1 // 80145 ///	THOC7	NM_025075	0.216261	-4.62405	FOX Si down vs FOX Sc	NM_025075 // GO:0006397 // mRNA processing // inferred from electronic annotatio	NM_025075 // GO:0000346 // transcription export complex // inferred from direct	NM_025075 // GO:0003723 // RNA binding // inferred from electronic annotation /	---	NM_025075 // Q6I9Y2 /// BC065012 // Q6I9Y2
15553	3130211	NM_001009552 // PPP2CB // protein phosphatase 2, catalytic subunit, beta isozyme	PPP2CB	NM_001009552	0.220225	-4.54081	FOX Si down vs FOX Sc	NM_001009552 // GO:0006470 // protein amino acid dephosphorylation // traceable	NM_001009552 // GO:0000159 // protein phosphatase type 2A complex // traceable a	NM_001009552 // GO:0004722 // protein serine/threonine phosphatase activity // t	---	NM_001009552 // B3KRM2 /// NM_001009552 // P62714 /// BC012022 // P62714 /// BC0
19130	3464000	NR_033192 // CCDC59 // coiled-coil domain containing 59 // 12q21.31 // 29080 ///	CCDC59	NR_033192	0.220693	-4.53118	FOX Si down vs FOX Sc	NR_033192 // GO:0045449 // regulation of transcription // inferred from electron	NR_033192 // GO:0005634 // nucleus // inferred from electronic annotation /// N	NR_033192 // GO:0005515 // protein binding // inferred from physical interaction	---	NM_014167 // Q9P031 /// AF213377 // Q9P031
343	3576889	NR_028459 // ATXN3 // ataxin 3 // 14q24.3-q32.2 // 4287 /// NM_004993 // ATXN3 /	ATXN3	NR_028459	0.222185	-4.50076	FOX Si down vs FOX Sc	NR_028459 // GO:0006289 // nucleotide-excision repair // traceable author statem	NR_028459 // GO:0005634 // nucleus // inferred from electronic annotation /// N	NR_028459 // GO:0004221 // ubiquitin thiolesterase activity // inferred from ele	---	NR_028459 // D3VVQ0 /// NR_028459 // D3VVM8 /// NR_028459 // D3VVM6 /// NR_02845
17206	3375999	NM_024099 // C11orf48 // chromosome 11 open reading frame 48 // 11q12.3 // 79081	C11orf48	NM_024099	0.222351	-4.4974	FOX Si down vs FOX Sc	BC041359 // GO:0008152 // metabolic process // inferred from electronic annotati	BC041359 // GO:0005739 // mitochondrion // inferred from electronic annotation	BC041359 // GO:0008168 // methyltransferase activity // inferred from electronic	---	AK055736 // Q9BQE6
10825	3513995	NR_002612 // DLEU2 // deleted in lymphocytic leukemia 2 (non-protein coding) //	DLEU2	NR_002612	0.224689	-4.45059	FOX Si down vs FOX Sc	---	---	---	---	---
17823	3682135	NM_144600 // C16orf63 // chromosome 16 open reading frame 63 // 16p13.11 // 1238	C16orf63	NM_144600	0.225196	-4.44057	FOX Si down vs FOX Sc	NM_144600 // GO:0034453 // microtubule anchoring // inferred from electronic ann	NM_144600 // GO:0005813 // centrosome // inferred from electronic annotation //	---	---	NM_144600 // B3KPU9 /// NM_144600 // Q96NB1 /// AY507846 // Q96NB1
1226	3248289	NM_001786 // CDK1 // cyclin-dependent kinase 1 // 10q21.1 // 983 /// NM_033379 /	CDK1	NM_001786	0.225569	-4.43324	FOX Si down vs FOX Sc	NM_001786 // GO:0006468 // protein amino acid phosphorylation // inferred from e	NM_001786 // GO:0005634 // nucleus // inferred from direct assay /// NM_001786	NM_001786 // GO:0000166 // nucleotide binding // inferred from electronic annota	NM_001786 // GenMAPP // Cell_cycle_KEGG /// NM_033379 // GenMAPP // Cell_cycle_K	NM_001786 // P06493 /// NM_033379 // P06493 /// NM_001170407 // Q5H9N4 /// BC107
3870	3531032	NM_016106 // SCFD1 // sec1 family domain containing 1 // 14q12 // 23256 /// NM_1	SCFD1	NM_016106	0.226751	-4.41012	FOX Si down vs FOX Sc	NM_016106 // GO:0006890 // retrograde vesicle-mediated transport, Golgi to ER //	NM_016106 // GO:0005737 // cytoplasm // inferred from electronic annotation ///	NM_016106 // GO:0051535 // syntaxin-5 binding // inferred from sequence or struc	---	NM_016106 // Q8WVM8 /// NM_016106 // Q53GW1 /// NM_182835 // Q8WVM8 /// NM_18283
16219	3570454	NM_016468 // COX16 // COX16 cytochrome c oxidase assembly homolog (S. cerevisiae	COX16	NM_016468	0.227607	-4.39354	FOX Si down vs FOX Sc	---	NM_016468 // GO:0005739 // mitochondrion // inferred from electronic annotation	---	---	FJ460510 // B8XYC5
18183	3462693	NM_007043 // KRR1 // KRR1, small subunit (SSU) processome component, homolog (ye	KRR1	NM_007043	0.229296	-4.36118	FOX Si down vs FOX Sc	NM_007043 // GO:0006364 // rRNA processing // inferred from electronic annotatio	NM_007043 // GO:0005634 // nucleus // inferred from electronic annotation /// N	NM_007043 // GO:0003723 // RNA binding // inferred from electronic annotation /	---	NM_007043 // B2R989 /// BC033887 // Q13601 /// BC033887 // B2R989
4077	3471224	NM_001164372 // GPN3 // GPN-loop GTPase 3 // 12q24.11 // 51184 /// NM_001164373	GPN3	NM_001164372	0.23019	-4.34424	FOX Si down vs FOX Sc	---	NM_001164372 // GO:0043234 // protein complex // inferred from direct assay ///	NM_001164372 // GO:0000166 // nucleotide binding // inferred from electronic ann	---	NM_001164373 // Q9UHW5 /// NM_016301 // Q9UHW5 /// BX537973 // Q9UHW5
17539	3826079	NM_031218 // ZNF93 // zinc finger protein 93 // 19p12 // 81931 /// NM_007138 //	ZNF93	NM_031218	0.231219	-4.3249	FOX Si down vs FOX Sc	NM_031218 // GO:0006355 // regulation of transcription, DNA-dependent // non-tra	NM_031218 // GO:0005622 // intracellular // inferred from electronic annotation	NM_031218 // GO:0003700 // transcription factor activity // non-traceable author	---	NM_031218 // P35789 /// NM_007138 // Q03938 /// NM_001076675 // Q68DY1 /// BC136
15204	3603884	NM_019006 // ZFAND6 // zinc finger, AN1-type domain 6 // 15q25.1 // 54469 /// NR	ZFAND6	NM_019006	0.232201	-4.30662	FOX Si down vs FOX Sc	NM_019006 // GO:0007165 // signal transduction // inferred from electronic annot	NM_019006 // GO:0005575 // cellular_component // no biological data available /	NM_019006 // GO:0003674 // molecular_function // no biological data available /	---	NM_019006 // Q6FIF0 /// NM_019006 // B2R6N3 /// BC005283 // Q6FIF0 /// BC005283
3332	2565935	NM_025190 // ANKRD36B // ankyrin repeat domain 36B // 2q11.2 // 57730 /// ENST00	ANKRD36B	NM_025190	0.23277	-4.29609	FOX Si down vs FOX Sc	U28831 // GO:0030319 // cellular di-, tri-valent inorganic anion homeostasis //	---	U28831 // GO:0008200 // ion channel inhibitor activity // non-traceable author s	---	NM_025190 // Q8N2N9 /// BC146835 // A6QL64 /// BC146835 // Q8N2N9 /// U28831 //
711	3917155	NM_006447 // USP16 // ubiquitin specific peptidase 16 // 21q22.11 // 10600 /// N	USP16	NM_006447	0.235423	-4.24768	FOX Si down vs FOX Sc	NM_006447 // GO:0006511 // ubiquitin-dependent protein catabolic process // infe	NM_006447 // GO:0005634 // nucleus // inferred from direct assay /// NM_006447	NM_006447 // GO:0003713 // transcription coactivator activity // inferred from d	---	NM_006447 // Q9Y5T5 /// NM_001001992 // Q9Y5T5 /// AY333928 // Q9Y5T5
18679	3328069	NM_016142 // HSD17B12 // hydroxysteroid (17-beta) dehydrogenase 12 // 11p11.2 //	HSD17B12	NM_016142	0.237819	-4.20489	FOX Si down vs FOX Sc	NM_016142 // GO:0006694 // steroid biosynthetic process // inferred from electro	NM_016142 // GO:0005783 // endoplasmic reticulum // inferred from electronic ann	NM_016142 // GO:0001968 // fibronectin binding // inferred from electronic annot	---	NM_016142 // Q53GQ0 /// NM_016142 // B3KQJ0 /// NM_001031854 // Q4AC99 /// BC012
12056	2575949	NM_207312 // TUBA3E // tubulin, alpha 3e // 2q21.1 // 112714 /// NM_080386 // TU	TUBA3E	NM_207312	0.238401	-4.19462	FOX Si down vs FOX Sc	NM_207312 // GO:0007018 // microtubule-based movement // inferred from electroni	NM_207312 // GO:0005874 // microtubule // inferred from electronic annotation /	NM_207312 // GO:0000166 // nucleotide binding // inferred from electronic annota	---	BC057811 // Q6PEY2 /// BC057810 // Q13748 /// BC011721 // Q13748
2163	3004768	NR_003099 // ZNF273 // zinc finger protein 273 // 7q11.21 // 10793 /// NM_021148	ZNF273	NR_003099	0.240691	-4.1547	FOX Si down vs FOX Sc	NR_003099 // GO:0006355 // regulation of transcription, DNA-dependent // inferre	NR_003099 // GO:0005622 // intracellular // inferred from electronic annotation	NR_003099 // GO:0003677 // DNA binding // inferred from electronic annotation /	---	AK090648 // Q14593
11859	2940920	NM_004280 // EEF1E1 // eukaryotic translation elongation factor 1 epsilon 1 // 6	EEF1E1	NM_004280	0.240981	-4.14971	FOX Si down vs FOX Sc	NM_004280 // GO:0006412 // translation // inferred from electronic annotation /	NM_004280 // GO:0005634 // nucleus // inferred from sequence or structural simil	NM_004280 // GO:0005515 // protein binding // inferred from electronic annotatio	---	NM_004280 // O43324 /// BC005291 // O43324
13246	3676209	NM_001163560 // C16orf73 // chromosome 16 open reading frame 73 // 16p13.3 // 25	C16orf73	NM_001163560	0.243089	-4.11371	FOX Si down vs FOX Sc	NM_001018104 // GO:0008152 // metabolic process // inferred from electronic anno	NM_001018104 // GO:0005739 // mitochondrion // inferred from direct assay /// N	NM_001018104 // GO:0005515 // protein binding // inferred from physical interact	---	AK302323 // B4DY97 /// BC029829 // Q8N635 /// BC063017 // Q6P587
713	3857208	NM_138286 // ZNF681 // zinc finger protein 681 // 19p12 // 148213 /// ENST000004	ZNF681	NM_138286	0.243406	-4.10837	FOX Si down vs FOX Sc	NM_138286 // GO:0045449 // regulation of transcription // inferred from electron	NM_138286 // GO:0005622 // intracellular // inferred from electronic annotation	NM_138286 // GO:0003677 // DNA binding // inferred from electronic annotation /	---	NM_138286 // Q96N22 /// NM_138286 // B3KVF7 /// BC136346 // B9EGB3 /// BC136346
5852	3617458	NR_027409 // GOLGA8A // golgin A8 family, member A // 15q11.2 // 23015 /// NR_02	GOLGA8A	NR_027409	0.245039	-4.08098	FOX Si down vs FOX Sc	---	NR_027409 // GO:0005794 // Golgi apparatus // inferred from electronic annotatio	---	---	NR_027409 // Q659E6 /// NR_027409 // A7E2F4 /// NR_027409 // A1A4C0 /// NM_18107
782	3137875	NM_003878 // GGH // gamma-glutamyl hydrolase (conjugase, folylpolygammaglutamyl	GGH	NM_003878	0.247637	-4.03817	FOX Si down vs FOX Sc	NM_003878 // GO:0006541 // glutamine metabolic process // inferred from electron	NM_003878 // GO:0005576 // extracellular region // inferred from electronic anno	NM_003878 // GO:0008238 // exopeptidase activity // traceable author statement	---	BC025025 // Q92820
9482	3367338	NM_031217 // KIF18A // kinesin family member 18A // 11p14.1 // 81930 /// ENST000	KIF18A	NM_031217	0.247701	-4.03712	FOX Si down vs FOX Sc	NM_031217 // GO:0007018 // microtubule-based movement // inferred from electroni	NM_031217 // GO:0001726 // ruffle // inferred from direct assay /// NM_031217 /	NM_031217 // GO:0000166 // nucleotide binding // inferred from electronic annota	---	NM_031217 // Q8NI77 /// NM_031217 // B2R6H3 /// NM_031217 // Q4G194 /// AY791349
14188	3347549	NM_003478 // CUL5 // cullin 5 // 11q22-q23 // 8065 /// ENST00000299351 // CUL5 /	CUL5	NM_003478	0.248317	-4.02711	FOX Si down vs FOX Sc	NM_003478 // GO:0000082 // G1/S transition of mitotic cell cycle // traceable au	NM_003478 // GO:0005624 // membrane fraction // inferred from electronic annotat	NM_003478 // GO:0004872 // receptor activity // inferred from electronic annotat	---	NM_003478 // Q93034 /// BC063306 // Q93034
1543	2564520	NR_003366 // ANKRD20B // ankyrin repeat domain 20B // 2q11.1 // 729171 /// NM_14	ANKRD20B	NR_003366	0.248797	-4.01935	FOX Si down vs FOX Sc	NM_144705 // GO:0000226 // microtubule cytoskeleton organization // inferred fro	NM_144705 // GO:0005874 // microtubule // inferred from electronic annotation /	---	---	NM_032250 // Q5TYW2 /// NM_001012421 // Q5TYW2 /// NM_001012419 // Q5TYW2 /// NM
15960	3070658	NM_005000 // NDUFA5 // NADH dehydrogenase (ubiquinone) 1 alpha subcomplex, 5, 13	NDUFA5	NM_005000	0.249072	-4.0149	FOX Si down vs FOX Sc	NM_005000 // GO:0006120 // mitochondrial electron transport, NADH to ubiquinone	NM_005000 // GO:0005739 // mitochondrion // inferred from electronic annotation	NM_005000 // GO:0008137 // NADH dehydrogenase (ubiquinone) activity // non-trace	NM_005000 // GenMAPP // Electron_Transport_Chain /// BC000813 // GenMAPP // Elec	NM_005000 // Q16718 /// BC000813 // Q16718
9320	4002148	NM_001412 // EIF1AX // eukaryotic translation initiation factor 1A, X-linked //	EIF1AX	NM_001412	0.24927	-4.01171	FOX Si down vs FOX Sc	NM_001412 // GO:0006413 // translational initiation // inferred from electronic	NM_001412 // GO:0005737 // cytoplasm // inferred from direct assay /// NM_00141	NM_001412 // GO:0003723 // RNA binding // inferred from electronic annotation /	NM_001412 // GenMAPP // Translation_Factors /// BC067851 // GenMAPP // Translati	NM_001412 // P47813 /// BC067851 // P47813
20529	2585933	NM_020675 // SPC25 // SPC25, NDC80 kinetochore complex component, homolog (S. ce	SPC25	NM_020675	0.251053	-3.98323	FOX Si down vs FOX Sc	NM_020675 // GO:0007049 // cell cycle // inferred from electronic annotation //	NM_020675 // GO:0000777 // condensed chromosome kinetochore // inferred from dir	NM_020675 // GO:0005515 // protein binding // inferred from physical interaction	---	AK291093 // Q9HBM1
19744	2924898	NM_030963 // RNF146 // ring finger protein 146 // 6q22.1-q22.33 // 81847 /// ENS	RNF146	NM_030963	0.251591	-3.97471	FOX Si down vs FOX Sc	---	---	NM_030963 // GO:0005515 // protein binding // inferred from electronic annotatio	---	NM_030963 // Q9NTX7 /// NM_030963 // Q96T06 /// AK027558 // Q9NTX7
6425	3314040	NM_004052 // BNIP3 // BCL2/adenovirus E1B 19kDa interacting protein 3 // 10q26.3	BNIP3	NM_004052	0.253272	-3.94832	FOX Si down vs FOX Sc	NM_004052 // GO:0001666 // response to hypoxia // inferred from sequence or stru	NM_004052 // GO:0005634 // nucleus // inferred from sequence or structural simil	NM_004052 // GO:0005515 // protein binding // inferred from physical interaction	---	NM_004052 // Q12983 /// NM_004052 // Q53HF4 /// AF002697 // Q12983 /// AF002697
20018	3828887	NM_001136156 // ZNF507 // zinc finger protein 507 // 19q13.11 // 22847 /// NM_01	ZNF507	NM_001136156	0.253574	-3.94362	FOX Si down vs FOX Sc	NM_001136156 // GO:0045449 // regulation of transcription // inferred from elect	NM_001136156 // GO:0005622 // intracellular // inferred from electronic annotati	NM_001136156 // GO:0003677 // DNA binding // inferred from electronic annotation	---	NM_001136156 // Q8TCN5 /// NM_014910 // Q8TCN5 /// BC136417 // B9EGE7 /// BC1364
15546	3434393	NM_001037494 // DYNLL1 // dynein, light chain, LC8-type 1 // 12q24.23 // 8655 //	DYNLL1	NM_001037494	0.253837	-3.93954	FOX Si down vs FOX Sc	NM_001037494 // GO:0007017 // microtubule-based process // inferred from electro	NM_001037494 // GO:0005624 // membrane fraction // inferred from electronic anno	NM_001037494 // GO:0003774 // motor activity // traceable author statement ///	---	NM_001037495 // Q6FGH9 /// NM_003746 // Q6FGH9 /// U32944 // P63167 /// U32944 /
1100	3468009	NM_001177 // ARL1 // ADP-ribosylation factor-like 1 // 12q23.2 // 400 /// ENST00	ARL1	NM_001177	0.253938	-3.93796	FOX Si down vs FOX Sc	NM_001177 // GO:0007030 // Golgi organization // inferred from electronic annota	NM_001177 // GO:0000139 // Golgi membrane // inferred from electronic annotation	NM_001177 // GO:0000166 // nucleotide binding // inferred from electronic annota	---	NM_001177 // P40616 /// BX537387 // P40616
15898	3569200	NM_015994 // ATP6V1D // ATPase, H+ transporting, lysosomal 34kDa, V1 subunit D /	ATP6V1D	NM_015994	0.253974	-3.93741	FOX Si down vs FOX Sc	NM_015994 // GO:0006811 // ion transport // inferred from electronic annotation	NM_015994 // GO:0016020 // membrane // inferred from direct assay /// NM_015994	NM_015994 // GO:0005515 // protein binding // inferred from physical interaction	---	BC025373 // Q6PJ05
5869	2933522	NM_207118 // GTF2H5 // general transcription factor IIH, polypeptide 5 // 6q25.3	GTF2H5	NM_207118	0.25435	-3.93159	FOX Si down vs FOX Sc	NM_207118 // GO:0006289 // nucleotide-excision repair // inferred from electroni	NM_207118 // GO:0005634 // nucleus // inferred from electronic annotation /// E	NM_207118 // GO:0003677 // DNA binding // inferred from electronic annotation /	---	NM_207118 // Q6ZYL4 /// BC056906 // Q6ZYL4
14568	3763148	NM_004375 // COX11 // COX11 cytochrome c oxidase assembly homolog (yeast) // 17q	COX11	NM_004375	0.255161	-3.9191	FOX Si down vs FOX Sc	NM_004375 // GO:0007585 // respiratory gaseous exchange // traceable author stat	NM_004375 // GO:0005739 // mitochondrion // inferred from electronic annotation	NM_004375 // GO:0004129 // cytochrome-c oxidase activity // traceable author sta	AF044321 // GenMAPP // Electron_Transport_Chain	NM_005486 // O75674 /// AF044321 // Q9Y6N1
6187	3507962	NM_001014380 // KATNAL1 // katanin p60 subunit A-like 1 // 13q12.3 // 84056 ///	KATNAL1	NM_001014380	0.257452	-3.88423	FOX Si down vs FOX Sc	---	NM_001014380 // GO:0005874 // microtubule // inferred from electronic annotation	NM_001014380 // GO:0000166 // nucleotide binding // inferred from electronic ann	---	NM_001014380 // B2RDY3 /// NM_032116 // B2RDY3 /// AK097423 // B3KUK7
4955	3421897	NM_014515 // CNOT2 // CCR4-NOT transcription complex, subunit 2 // 12q15 // 4848	CNOT2	NM_014515	0.26003	-3.84571	FOX Si down vs FOX Sc	NM_014515 // GO:0006358 // regulation of transcription from RNA polymerase II pr	NM_014515 // GO:0005634 // nucleus // non-traceable author statement /// NM_014	NM_014515 // GO:0005515 // protein binding // inferred from physical interaction	---	NM_014515 // B2RDX7 /// NM_014515 // Q9NZN8 /// AK095789 // B3KTL6
11791	3894601	NM_000801 // FKBP1A // FK506 binding protein 1A, 12kDa // 20p13 // 2280 /// NM_0	FKBP1A	NM_000801	0.260111	-3.84451	FOX Si down vs FOX Sc	NM_000801 // GO:0003007 // heart morphogenesis // inferred from sequence or stru	NM_000801 // GO:0005737 // cytoplasm // inferred from electronic annotation ///	NM_000801 // GO:0003755 // peptidyl-prolyl cis-trans isomerase activity // infer	BC001925 // GenMAPP // TGF_Beta_Signaling_Pathway /// BC001925 // GenMAPP // Cal	BC001925 // P62942 /// BC001925 // Q9UH88 /// M34539 // P62942 /// M34539 // Q9U
14115	3872521	NM_152475 // ZNF417 // zinc finger protein 417 // 19q13.43 // 147687 /// ENST000	ZNF417	NM_152475	0.26077	-3.8348	FOX Si down vs FOX Sc	NM_152475 // GO:0006355 // regulation of transcription, DNA-dependent // inferre	NM_152475 // GO:0005622 // intracellular // inferred from electronic annotation	NM_152475 // GO:0003677 // DNA binding // inferred from electronic annotation /	---	BC025783 // Q8TAU3
9885	2828135	NM_181705 // LYRM7 // Lyrm7 homolog (mouse) // 5q23.3 // 90624 /// ENST000003793	LYRM7	NM_181705	0.262018	-3.81652	FOX Si down vs FOX Sc	---	---	---	---	---
10676	3368520	NM_001326 // CSTF3 // cleavage stimulation factor, 3' pre-RNA, subunit 3, 77kDa	CSTF3	NM_001326	0.262264	-3.81295	FOX Si down vs FOX Sc	NM_001326 // GO:0006378 // mRNA polyadenylation // traceable author statement /	NM_001326 // GO:0005622 // intracellular // inferred from electronic annotation	NM_001326 // GO:0003723 // RNA binding // traceable author statement /// NM_001	BC108319 // GenMAPP // mRNA_processing_Reactome	BC108319 // Q12996
2771	3504791	NM_152726 // EFHA1 // EF-hand domain family, member A1 // 13q12.11 // 221154 ///	EFHA1	NM_152726	0.262411	-3.81081	FOX Si down vs FOX Sc	---	---	NM_152726 // GO:0005509 // calcium ion binding // inferred from electronic annot	---	NM_152726 // Q8IYU8 /// BC031089 // Q8IYU8
12623	2551924	NM_001743 // CALM2 // calmodulin 2 (phosphorylase kinase, delta) // 2p21 // 805	CALM2	NM_001743	0.263256	-3.79858	FOX Si down vs FOX Sc	---	---	---	BC008437 // GenMAPP // G_Protein_Signaling /// BC008437 // GenMAPP // G13_Signal	NM_001743 // B2RDW0 /// BC008437 // P62158 /// BC008437 // B2RDW0 /// BC006464 /
17851	3826504	NM_133473 // ZNF431 // zinc finger protein 431 // 19p12 // 170959 /// NM_182515	ZNF431	NM_133473	0.263317	-3.7977	FOX Si down vs FOX Sc	NM_133473 // GO:0006355 // regulation of transcription, DNA-dependent // inferre	NM_133473 // GO:0005622 // intracellular // inferred from electronic annotation	NM_133473 // GO:0003677 // DNA binding // inferred from electronic annotation /	---	NM_133473 // Q8TF32 /// NM_182515 // Q96N38 /// BC040506 // Q8TF32
14464	3407824	NM_016072 // GOLT1B // golgi transport 1 homolog B (S. cerevisiae) // 12p12.1 //	GOLT1B	NM_016072	0.264378	-3.78247	FOX Si down vs FOX Sc	NM_016072 // GO:0015031 // protein transport // inferred from electronic annotat	NM_016072 // GO:0000139 // Golgi membrane // inferred from electronic annotation	NM_016072 // GO:0004871 // signal transducer activity // inferred from mutant ph	---	NM_016072 // Q9Y3E0 /// AB097020 // Q9Y3E0
8672	2522439	NM_014670 // BZW1 // basic leucine zipper and W2 domains 1 // 2q33 // 9689 /// N	BZW1	NM_014670	0.266978	-3.74563	FOX Si down vs FOX Sc	NM_014670 // GO:0045449 // regulation of transcription // inferred from electron	NM_014670 // GO:0005737 // cytoplasm // inferred from direct assay /// ENST0000	NM_014670 // GO:0005515 // protein binding // inferred from physical interaction	---	NM_014670 // Q3LIC9 /// NM_014670 // Q7L1Q6 /// NM_014670 // Q53FN7 /// NM_01467
15471	3129149	NM_018492 // PBK // PDZ binding kinase // 8p21.2 // 55872 /// ENST00000301905 //	PBK	NM_018492	0.268254	-3.72781	FOX Si down vs FOX Sc	NM_018492 // GO:0006468 // protein amino acid phosphorylation // non-traceable a	NM_018492 // GO:0005575 // cellular_component // no biological data available /	NM_018492 // GO:0000166 // nucleotide binding // inferred from electronic annota	---	NM_018492 // Q96KB5 /// BC015191 // Q96KB5
17194	3435946	NM_001516 // GTF2H3 // general transcription factor IIH, polypeptide 3, 34kDa //	GTF2H3	NM_001516	0.268304	-3.72712	FOX Si down vs FOX Sc	NM_001516 // GO:0000718 // nucleotide-excision repair, DNA damage removal // not	NM_001516 // GO:0000439 // core TFIIH complex // inferred from electronic annota	NM_001516 // GO:0003684 // damaged DNA binding // non-traceable author statement	---	NM_001516 // Q13889 /// NM_001516 // Q8NEI1 /// BC039726 // Q13889 /// BC039726
16483	3909395	NM_003859 // DPM1 // dolichyl-phosphate mannosyltransferase polypeptide 1, catal	DPM1	NM_003859	0.268394	-3.72587	FOX Si down vs FOX Sc	NM_003859 // GO:0006506 // GPI anchor biosynthetic process // inferred from dire	NM_003859 // GO:0005624 // membrane fraction // inferred from direct assay ///	NM_003859 // GO:0004169 // dolichyl-phosphate-mannose-protein mannosyltransferas	---	BC007073 // O60762 /// BC016322 // O60762 /// D86198 // O60762 /// BC008466 // Q
15360	3764002	NM_016070 // MRPS23 // mitochondrial ribosomal protein S23 // 17q22-q23 // 51649	MRPS23	NM_016070	0.268684	-3.72184	FOX Si down vs FOX Sc	---	NM_016070 // GO:0005739 // mitochondrion // inferred from electronic annotation	---	---	BC000242 // Q9Y3D9
10112	3537747	NM_002788 // PSMA3 // proteasome (prosome, macropain) subunit, alpha type, 3 //	PSMA3	NM_002788	0.268917	-3.71862	FOX Si down vs FOX Sc	NM_002788 // GO:0006511 // ubiquitin-dependent protein catabolic process // infe	NM_002788 // GO:0000502 // proteasome complex // traceable author statement ///	NM_002788 // GO:0004298 // threonine-type endopeptidase activity // inferred fro	NM_002788 // GenMAPP // Proteasome_Degradation /// BC005265 // GenMAPP // Protea	NM_002788 // P25788 /// BC005265 // P25788
18387	3462949	NM_020841 // OSBPL8 // oxysterol binding protein-like 8 // 12q14 // 114882 /// N	OSBPL8	NM_020841	0.269308	-3.71322	FOX Si down vs FOX Sc	NM_020841 // GO:0006869 // lipid transport // inferred from electronic annotatio	---	---	---	NM_020841 // Q68D75 /// NM_020841 // Q5HYM3 /// NM_020841 // Q7Z2S4 /// NM_02084
15856	3629103	NM_014736 // KIAA0101 // KIAA0101 // 15q22.31 // 9768 /// NM_001029989 // KIAA01	KIAA0101	NM_014736	0.269877	-3.70539	FOX Si down vs FOX Sc	AK301858 // GO:0006468 // protein amino acid phosphorylation // inferred from el	NM_014736 // GO:0005634 // nucleus // inferred from electronic annotation /// N	AK301858 // GO:0000166 // nucleotide binding // inferred from electronic annotat	---	NM_014736 // Q15004 /// NM_001029989 // Q15004 /// BC005832 // Q15004 /// AK3018
562	3577256	NM_032490 // C14orf142 // chromosome 14 open reading frame 142 // 14q32.12 // 84	C14orf142	NM_032490	0.27127	-3.68636	FOX Si down vs FOX Sc	NM_175748 // GO:0008150 // biological_process // no biological data available /	---	NM_175748 // GO:0003674 // molecular_function // no biological data available /	---	NM_032490 // Q9BXV9 /// NM_175748 // B2RDC9 /// NM_175748 // Q8N806 /// NM_00110
16747	3790704	NM_021127 // PMAIP1 // phorbol-12-myristate-13-acetate-induced protein 1 // 18q2	PMAIP1	NM_021127	0.271482	-3.68349	FOX Si down vs FOX Sc	NM_021127 // GO:0001836 // release of cytochrome c from mitochondria // inferred	NM_021127 // GO:0005739 // mitochondrion // inferred from direct assay /// ENST	NM_021127 // GO:0005515 // protein binding // inferred from physical interaction	---	NM_021127 // Q13794 /// D90070 // Q13794
16491	3301011	NM_022451 // NOC3L // nucleolar complex associated 3 homolog (S. cerevisiae) //	NOC3L	NM_022451	0.271564	-3.68237	FOX Si down vs FOX Sc	NM_022451 // GO:0045444 // fat cell differentiation // inferred from electronic	NM_022451 // GO:0005634 // nucleus // inferred from electronic annotation /// N	---	---	NM_022451 // Q8WTT2 /// BC049850 // Q8WTT2
10259	3563395	NM_002692 // POLE2 // polymerase (DNA directed), epsilon 2 (p59 subunit) // 14q2	POLE2	NM_002692	0.271582	-3.68213	FOX Si down vs FOX Sc	NM_002692 // GO:0006260 // DNA replication // traceable author statement /// NM	NM_002692 // GO:0005634 // nucleus // inferred from electronic annotation /// N	NM_002692 // GO:0003677 // DNA binding // inferred from electronic annotation /	NM_002692 // GenMAPP // DNA_replication_Reactome /// NM_002692 // GenMAPP // G1_	NM_002692 // Q86SY9 /// AF036899 // P56282 /// AF036899 // Q86SY9
9398	3257338	NM_016195 // KIF20B // kinesin family member 20B // 10q23.31 // 9585 /// ENST000	KIF20B	NM_016195	0.27234	-3.67189	FOX Si down vs FOX Sc	NM_016195 // GO:0000087 // M phase of mitotic cell cycle // traceable author sta	NM_016195 // GO:0005634 // nucleus // inferred from electronic annotation /// N	NM_016195 // GO:0000166 // nucleotide binding // inferred from electronic annota	---	NM_016195 // Q96Q89 /// NM_016195 // A8K324 /// AB033337 // Q96Q89 /// AB033337
12884	3455946	NM_001417 // EIF4B // eukaryotic translation initiation factor 4B // 12q13.13 //	EIF4B	NM_001417	0.272357	-3.67165	FOX Si down vs FOX Sc	NM_001417 // GO:0006412 // translation // inferred from electronic annotation /	NM_001417 // GO:0005829 // cytosol // not recorded /// NM_001417 // GO:0016281	NM_001417 // GO:0000166 // nucleotide binding // inferred from electronic annota	NM_001417 // GenMAPP // Translation_Factors	NM_001417 // Q7Z5Y0 /// NM_001417 // P23588
11661	3624697	NM_006628 // ARPP19 // cAMP-regulated phosphoprotein, 19kDa // 15q21.2 // 10776	ARPP19	NM_006628	0.273388	-3.6578	FOX Si down vs FOX Sc	NM_006628 // GO:0045722 // positive regulation of gluconeogenesis // inferred fr	NM_006628 // GO:0005737 // cytoplasm // inferred from electronic annotation ///	NM_006628 // GO:0005102 // receptor binding // inferred from direct assay /// N	---	NM_006628 // P56211 /// AL833077 // P56211
5303	3532313	NM_003136 // SRP54 // signal recognition particle 54kDa // 14q13.2 // 6729 /// N	SRP54	NM_003136	0.273924	-3.65065	FOX Si down vs FOX Sc	NM_003136 // GO:0006614 // SRP-dependent cotranslational protein targeting to me	NM_003136 // GO:0005634 // nucleus // inferred from direct assay /// NM_003136	NM_003136 // GO:0000166 // nucleotide binding // inferred from electronic annota	---	NM_003136 // P61011 /// NM_001146282 // P61011 /// BC000652 // P61011
13908	3627076	NM_004330 // BNIP2 // BCL2/adenovirus E1B 19kDa interacting protein 2 // 15q22.2	BNIP2	NM_004330	0.27483	-3.63861	FOX Si down vs FOX Sc	NM_004330 // GO:0006915 // apoptosis // inferred from physical interaction ///	NM_004330 // GO:0005635 // nuclear envelope // inferred from direct assay /// N	NM_004330 // GO:0005096 // GTPase activator activity // traceable author stateme	---	BC002461 // Q12982 /// AK299628 // Q12982 /// U15173 // Q12982
7918	3559690	NM_015473 // HEATR5A // HEAT repeat containing 5A // 14q12 // 25938 /// AK302829	HEATR5A	NM_015473	0.274834	-3.63856	FOX Si down vs FOX Sc	---	---	NM_015473 // GO:0005488 // binding // inferred from electronic annotation /// A	---	NM_015473 // Q86XA9 /// AK302829 // B4DZB2
10595	3563734	NM_006939 // SOS2 // son of sevenless homolog 2 (Drosophila) // 14q21 // 6655 //	SOS2	NM_006939	0.275483	-3.62998	FOX Si down vs FOX Sc	NM_006939 // GO:0006915 // apoptosis // not recorded /// NM_006939 // GO:000726	NM_006939 // GO:0005575 // cellular_component // no biological data available /	NM_006939 // GO:0003677 // DNA binding // inferred from electronic annotation /	---	NM_006939 // Q59G32 /// L13858 // Q07890 /// L13858 // Q59G32
10692	3623771	NM_017672 // TRPM7 // transient receptor potential cation channel, subfamily M,	TRPM7	NM_017672	0.27665	-3.61468	FOX Si down vs FOX Sc	NM_017672 // GO:0006811 // ion transport // inferred from electronic annotation	NM_017672 // GO:0001726 // ruffle // inferred from electronic annotation /// NM	NM_017672 // GO:0000166 // nucleotide binding // inferred from electronic annota	---	NM_017672 // Q96QT4 /// AF346629 // Q96QT4
13142	3236448	NM_024670 // SUV39H2 // suppressor of variegation 3-9 homolog 2 (Drosophila) //	SUV39H2	NM_024670	0.277588	-3.60247	FOX Si down vs FOX Sc	NM_024670 // GO:0006333 // chromatin assembly or disassembly // inferred from mu	NM_024670 // GO:0000775 // chromosome, centromeric region // inferred from elect	NM_024670 // GO:0003682 // chromatin binding // inferred from electronic annotat	---	NM_024670 // Q9H5I1 /// BC007754 // Q9H5I1
18345	2923359	NM_014034 // ASF1A // ASF1 anti-silencing function 1 homolog A (S. cerevisiae) /	ASF1A	NM_014034	0.278707	-3.588	FOX Si down vs FOX Sc	NM_014034 // GO:0006281 // DNA repair // inferred from direct assay /// NM_0140	NM_014034 // GO:0005634 // nucleus // inferred from direct assay /// NM_014034	NM_014034 // GO:0003682 // chromatin binding // non-traceable author statement	---	NM_014034 // Q9Y294 /// AF151856 // Q9Y294
9361	3367183	NM_018362 // LIN7C // lin-7 homolog C (C. elegans) // 11p14 // 55327 /// ENST000	LIN7C	NM_018362	0.278936	-3.58505	FOX Si down vs FOX Sc	NM_018362 // GO:0006887 // exocytosis // inferred from electronic annotation //	NM_018362 // GO:0005886 // plasma membrane // inferred from electronic annotatio	NM_018362 // GO:0005515 // protein binding // inferred from electronic annotatio	---	NM_018362 // Q9NUP9 /// NM_018362 // Q53FX5 /// BC053907 // Q9NUP9 /// BC053907
15874	2860666	NM_003187 // TAF9 // TAF9 RNA polymerase II, TATA box binding protein (TBP)-asso	TAF9	NM_003187	0.279417	-3.57889	FOX Si down vs FOX Sc	NM_003187 // GO:0006367 // transcription initiation from RNA polymerase II promo	NM_003187 // GO:0000125 // PCAF complex // inferred from direct assay /// NM_00	NM_003187 // GO:0000166 // nucleotide binding // inferred from electronic annota	BC033320 // GenMAPP // RNA_transcription_Reactome	BC033320 // Q16594
5682	3642643	NM_005332 // HBZ // hemoglobin, zeta // 16p13.3 // 3050 /// ENST00000252951 // H	HBZ	NM_005332	0.280491	-3.56518	FOX Si down vs FOX Sc	NM_005332 // GO:0000122 // negative regulation of transcription from RNA polymer	NM_005332 // GO:0005833 // hemoglobin complex // inferred from electronic annota	NM_005332 // GO:0005344 // oxygen transporter activity // inferred from electron	---	CR456848 // P02008
14074	3602723	NM_002902 // RCN2 // reticulocalbin 2, EF-hand calcium binding domain // 15q23 /	RCN2	NM_002902	0.280525	-3.56474	FOX Si down vs FOX Sc	---	NM_002902 // GO:0005783 // endoplasmic reticulum // inferred from electronic ann	NM_002902 // GO:0005509 // calcium ion binding // inferred from electronic annot	---	NM_002902 // Q14257 /// BC004892 // Q14257
4127	2372169	NM_022375 // OCLM // oculomedin // 1q25 // 10896 /// AF142063 // OCLM // oculome	OCLM	NM_022375	0.280682	-3.56275	FOX Si down vs FOX Sc	NM_022375 // GO:0007601 // visual perception // traceable author statement ///	---	---	---	AF142063 // Q9Y5M6
18245	3182984	NM_018376 // NIPSNAP3B // nipsnap homolog 3B (C. elegans) // 9q31.1 // 55335 ///	NIPSNAP3B	NM_018376	0.281065	-3.55789	FOX Si down vs FOX Sc	---	NM_018376 // GO:0005739 // mitochondrion // inferred from electronic annotation	---	---	NM_018376 // Q9BS92 /// BC017914 // Q9BS92 /// NR_024011 // Q71RE8
18068	3182781	NM_001042550 // SMC2 // structural maintenance of chromosomes 2 // 9q31.1 // 105	SMC2	NM_001042550	0.281429	-3.55329	FOX Si down vs FOX Sc	NM_001042550 // GO:0007049 // cell cycle // inferred from electronic annotation	NM_001042550 // GO:0000228 // nuclear chromosome // inferred from direct assay	NM_001042550 // GO:0000166 // nucleotide binding // inferred from electronic ann	---	NM_001042550 // B3KMB1 /// NM_001042550 // B3KM27 /// NM_001042550 // Q6IPS5 ///
5273	3446796	NM_002907 // RECQL // RecQ protein-like (DNA helicase Q1-like) // 12p12 // 5965	RECQL	NM_002907	0.282253	-3.54292	FOX Si down vs FOX Sc	NM_002907 // GO:0000733 // DNA strand renaturation // inferred from direct assay	NM_002907 // GO:0005634 // nucleus // inferred from electronic annotation /// N	NM_002907 // GO:0000166 // nucleotide binding // inferred from electronic annota	---	NM_002907 // P46063 /// NM_032941 // P46063 /// NM_024854 // Q8WU10 /// AK291627
15493	3289031	NM_006327 // TIMM23 // translocase of inner mitochondrial membrane 23 homolog (y	TIMM23	NM_006327	0.282336	-3.54188	FOX Si down vs FOX Sc	NM_006327 // GO:0006626 // protein targeting to mitochondrion // traceable autho	NM_006327 // GO:0005739 // mitochondrion // inferred from electronic annotation	NM_006327 // GO:0005515 // protein binding // inferred from direct assay /// NM	---	NM_006327 // O14925 /// AY442341 // O14925
20350	3550485	NM_003384 // VRK1 // vaccinia related kinase 1 // 14q32 // 7443 /// ENST00000216	VRK1	NM_003384	0.28295	-3.53419	FOX Si down vs FOX Sc	NM_003384 // GO:0006468 // protein amino acid phosphorylation // traceable autho	NM_003384 // GO:0005634 // nucleus // inferred from direct assay /// NM_003384	NM_003384 // GO:0000166 // nucleotide binding // inferred from electronic annota	---	AK290110 // A8K245
9322	3536905	NM_182926 // KTN1 // kinectin 1 (kinesin receptor) // 14q22.1 // 3895 /// NM_001	KTN1	NM_182926	0.282988	-3.53372	FOX Si down vs FOX Sc	NM_182926 // GO:0007018 // microtubule-based movement // non-traceable author st	NM_182926 // GO:0005624 // membrane fraction // traceable author statement ///	NM_182926 // GO:0003674 // molecular_function // no biological data available /	---	NM_182926 // Q5GGW3 /// NM_182926 // Q86UP2 /// NM_182926 // Q6NZ46 /// NM_18292
7064	4024160	NM_173694 // ATP11C // ATPase, class VI, type 11C // Xq27.1 // 286410 /// NM_001	ATP11C	NM_173694	0.28337	-3.52896	FOX Si down vs FOX Sc	NM_173694 // GO:0006754 // ATP biosynthetic process // inferred from electronic	NM_173694 // GO:0016020 // membrane // inferred from electronic annotation ///	NM_173694 // GO:0000166 // nucleotide binding // inferred from electronic annota	---	NM_173694 // Q8NB49 /// NM_001010986 // Q8NB49 /// AK125986 // Q8NB49
8364	3535674	NM_016039 // C14orf166 // chromosome 14 open reading frame 166 // 14q22.1 // 516	C14orf166	NM_016039	0.283413	-3.52842	FOX Si down vs FOX Sc	---	NM_016039 // GO:0005634 // nucleus // inferred from electronic annotation /// N	NM_016039 // GO:0005515 // protein binding // inferred from physical interaction	---	NM_016039 // Q549M8 /// DQ525179 // Q549M8
18689	3987446	NM_001168385 // ALG13 // asparagine-linked glycosylation 13 homolog (S. cerevisi	ALG13	NM_001168385	0.28378	-3.52386	FOX Si down vs FOX Sc	NM_001168385 // GO:0005975 // carbohydrate metabolic process // inferred from el	NM_001168385 // GO:0005783 // endoplasmic reticulum // inferred from electronic	NM_001168385 // GO:0004577 // N-acetylglucosaminyldiphosphodolichol N-acetylgluc	---	NR_033134 // Q9NP73 /// NM_018466 // Q9NP73 /// NR_033129 // Q9NP73 /// NM_00103
14226	3627363	NM_024611 // NARG2 // NMDA receptor regulated 2 // 15q22.2 // 79664 /// NM_00101	NARG2	NM_024611	0.284143	-3.51936	FOX Si down vs FOX Sc	---	NM_024611 // GO:0005634 // nucleus // inferred from electronic annotation /// N	---	---	NM_024611 // Q659A1 /// NM_024611 // B3KXT2 /// NM_001018089 // Q659A1 /// NM_00
19407	2924619	NM_001031712 // TRMT11 // tRNA methyltransferase 11 homolog (S. cerevisiae) // 6	TRMT11	NM_001031712	0.284209	-3.51854	FOX Si down vs FOX Sc	NM_001031712 // GO:0008033 // tRNA processing // inferred from electronic annota	---	NM_001031712 // GO:0003676 // nucleic acid binding // inferred from electronic a	---	AF182423 // Q7Z4G4 /// AF532977 // Q7Z4G4 /// BC056878 // Q7Z4G4
9379	2437893	NM_020131 // UBQLN4 // ubiquilin 4 // 1q21 // 56893 /// ENST00000368309 // UBQLN	UBQLN4	NM_020131	0.284217	-3.51844	FOX Si down vs FOX Sc	NM_020131 // GO:0008150 // biological_process // no biological data available /	NM_020131 // GO:0005634 // nucleus // inferred from direct assay /// NM_020131	NM_020131 // GO:0005515 // protein binding // inferred from physical interaction	---	NM_020131 // Q9NRR5 /// NM_020131 // Q59F94 /// BC018403 // Q9NRR5 /// BC018403
16563	3349918	NM_016090 // RBM7 // RNA binding motif protein 7 // 11q23.1-q23.2 // 10179 /// E	RBM7	NM_016090	0.284304	-3.51736	FOX Si down vs FOX Sc	NM_016090 // GO:0007126 // meiosis // inferred from electronic annotation /// E	AK125645 // GO:0005575 // cellular_component // no biological data available //	NM_016090 // GO:0000166 // nucleotide binding // inferred from electronic annota	---	AK002015 // Q9Y580 /// AK002015 // Q59EQ8
16073	3569339	NM_004569 // PIGH // phosphatidylinositol glycan anchor biosynthesis, class H //	PIGH	NM_004569	0.284832	-3.51084	FOX Si down vs FOX Sc	NM_004569 // GO:0006464 // protein modification process // traceable author stat	NM_004569 // GO:0005737 // cytoplasm // inferred from electronic annotation ///	NM_004569 // GO:0003824 // catalytic activity // traceable author statement ///	---	NM_004569 // Q14442 /// NM_020715 // Q9ULM0 /// BC071849 // Q14442 /// BC146787
7470	3389529	NM_032424 // KIAA1826 // KIAA1826 // 11q22 // 84437 /// ENST00000301919 // KIAA1	KIAA1826	NM_032424	0.284839	-3.51076	FOX Si down vs FOX Sc	---	NM_032424 // GO:0005634 // nucleus // inferred from direct assay /// ENST000003	---	---	NM_032424 // Q8NCY6 /// BC041118 // Q8NCY6
9394	3452622	NM_024604 // RPAP3 // RNA polymerase II associated protein 3 // 12q13.11 // 7965	RPAP3	NM_024604	0.284932	-3.50961	FOX Si down vs FOX Sc	---	---	NM_024604 // GO:0005488 // binding // inferred from electronic annotation /// N	---	NM_024604 // Q9H6T3 /// NM_001146075 // Q9H6T3 /// NM_001146076 // Q9H6T3 /// AK
16984	2496536	NM_001099693 // RPL31 // ribosomal protein L31 // 2q11.2 // 6160 /// NM_00109857	RPL31	NM_001099693	0.285592	-3.5015	FOX Si down vs FOX Sc	NM_001099693 // GO:0006412 // translation // traceable author statement /// NM_	NM_001099693 // GO:0005622 // intracellular // inferred from electronic annotati	NM_001099693 // GO:0003723 // RNA binding // traceable author statement /// NM_	NM_001099693 // GenMAPP // Ribosomal_Proteins /// NM_000993 // GenMAPP // Riboso	NM_001099693 // B2R4C1 /// NM_001099693 // P62899 /// NM_000993 // B2R4C1 /// NM
15533	3348911	NM_003002 // SDHD // succinate dehydrogenase complex, subunit D, integral membra	SDHD	NM_003002	0.285855	-3.49828	FOX Si down vs FOX Sc	NM_003002 // GO:0006099 // tricarboxylic acid cycle // inferred from direct assa	NM_003002 // GO:0005739 // mitochondrion // inferred from electronic annotation	NM_003002 // GO:0000104 // succinate dehydrogenase activity // inferred from dir	NM_003002 // GenMAPP // Electron_Transport_Chain /// NM_003002 // GenMAPP // Kre	NM_003002 // O14521 /// AB006202 // O14521
2324	3918574	NM_000629 // IFNAR1 // interferon (alpha, beta and omega) receptor 1 // 21q22.1|	IFNAR1	NM_000629	0.286117	-3.49507	FOX Si down vs FOX Sc	NM_000629 // GO:0007166 // cell surface receptor linked signaling pathway // tra	NM_000629 // GO:0005887 // integral to plasma membrane // traceable author state	NM_000629 // GO:0004872 // receptor activity // inferred from electronic annotat	---	NM_000629 // B2R6L9 /// NM_000629 // P17181 /// J03171 // P17181 /// J03171 // B
12859	3591365	NM_001159280 // ADAL // adenosine deaminase-like // 15q15.3 // 161823 /// NM_001	ADAL	NM_001159280	0.286711	-3.48783	FOX Si down vs FOX Sc	NM_001159280 // GO:0009117 // nucleotide metabolic process // inferred from elec	---	NM_001159280 // GO:0004000 // adenosine deaminase activity // inferred from elec	---	AK298870 // B4DQM8
6585	2739160	NM_017918 // CCDC109B // coiled-coil domain containing 109B // 4q25 // 55013 ///	CCDC109B	NM_017918	0.286855	-3.48608	FOX Si down vs FOX Sc	BC000601 // GO:0006950 // response to stress // inferred from electronic annotat	NM_017918 // GO:0016020 // membrane // inferred from electronic annotation ///	BC000601 // GO:0005515 // protein binding // inferred from physical interaction	---	BC000601 // Q9Y241 /// BC000601 // B2R4G1 /// AK095936 // Q9NWR8
2120	2540578	NR_003094 // E2F6 // E2F transcription factor 6 // 2p25.1 // 1876 /// NR_003092	E2F6	NR_003094	0.287289	-3.48082	FOX Si down vs FOX Sc	NR_003094 // GO:0000083 // regulation of transcription involved in G1/S-phase of	NR_003094 // GO:0005634 // nucleus // inferred from electronic annotation /// N	NR_003094 // GO:0003677 // DNA binding // traceable author statement /// NR_003	NR_003094 // GenMAPP // Cell_cycle_KEGG /// NR_003094 // GenMAPP // G1_to_S_cell	NR_003094 // Q53F82 /// NR_003094 // Q53FX2 /// NR_003094 // Q53YM3 /// NR_00309
16863	3181417	NM_006401 // ANP32B // acidic (leucine-rich) nuclear phosphoprotein 32 family, m	ANP32B	NM_006401	0.288149	-3.47043	FOX Si down vs FOX Sc	---	NM_006401 // GO:0005634 // nucleus // inferred from electronic annotation /// E	ENST00000339399 // GO:0005515 // protein binding // inferred from electronic ann	---	NM_006401 // Q92688 /// U70439 // Q92688
9268	3696697	NM_014062 // NOB1 // NIN1/RPN12 binding protein 1 homolog (S. cerevisiae) // 16q	NOB1	NM_014062	0.288242	-3.46931	FOX Si down vs FOX Sc	---	NM_014062 // GO:0005634 // nucleus // inferred from electronic annotation /// E	NM_014062 // GO:0005515 // protein binding // inferred from physical interaction	---	NM_014062 // B2RAR2 /// NM_014062 // Q9ULX3 /// AY487344 // Q9ULX3 /// AY487344
2493	3918696	NM_138927 // SON // SON DNA binding protein // 21q22.1-q22.2|21q22.11 // 6651 //	SON	NM_138927	0.288482	-3.46642	FOX Si down vs FOX Sc	NM_138927 // GO:0006916 // anti-apoptosis // inferred from direct assay /// NM_	NM_138927 // GO:0005575 // cellular_component // no biological data available /	NM_138927 // GO:0003676 // nucleic acid binding // traceable author statement /	---	NM_138927 // P18583 /// NM_138927 // Q6PKE0 /// NM_138927 // B3KRA1 /// NM_03219
8298	3619991	NM_016013 // NDUFAF1 // NADH dehydrogenase (ubiquinone) 1 alpha subcomplex, asse	NDUFAF1	NM_016013	0.288937	-3.46096	FOX Si down vs FOX Sc	NM_016013 // GO:0006120 // mitochondrial electron transport, NADH to ubiquinone	NM_016013 // GO:0005739 // mitochondrion // inferred from electronic annotation	NM_016013 // GO:0005515 // protein binding // inferred from physical interaction	---	BC000780 // Q9Y375
8547	3256221	NM_133447 // AGAP11 // ankyrin repeat and GTPase domain Arf GTPase activating pr	AGAP11	NM_133447	0.289404	-3.45538	FOX Si down vs FOX Sc	NM_133447 // GO:0032312 // regulation of ARF GTPase activity // inferred from el	---	NM_133447 // GO:0008060 // ARF GTPase activator activity // inferred from electr	---	BC146955 // Q5VTM1 /// BC171878 // Q5VTM1 /// AB075855 // Q8TF27 /// BC048341 //
4309	3919952	NM_015358 // MORC3 // MORC family CW-type zinc finger 3 // 21q22.13 // 23515 ///	MORC3	NM_015358	0.289844	-3.45013	FOX Si down vs FOX Sc	NM_015358 // GO:0006468 // protein amino acid phosphorylation // inferred from d	NM_015358 // GO:0016605 // PML body // inferred from direct assay /// ENST00000	NM_015358 // GO:0005524 // ATP binding // inferred from electronic annotation /	---	NM_015358 // Q14149 /// NM_015358 // Q86YD6 /// BC094779 // Q4VBZ9 /// BC094779
18247	3766960	NM_022739 // SMURF2 // SMAD specific E3 ubiquitin protein ligase 2 // 17q22-q23	SMURF2	NM_022739	0.290323	-3.44445	FOX Si down vs FOX Sc	NM_022739 // GO:0006464 // protein modification process // inferred from electro	NM_022739 // GO:0000151 // ubiquitin ligase complex // inferred from direct assa	NM_022739 // GO:0004842 // ubiquitin-protein ligase activity // inferred from di	---	AY014180 // Q9HAU4
18275	3352904	NM_006918 // SC5DL // sterol-C5-desaturase (ERG3 delta-5-desaturase homolog, S.	SC5DL	NM_006918	0.290463	-3.44277	FOX Si down vs FOX Sc	NM_006918 // GO:0006629 // lipid metabolic process // traceable author statement	NM_006918 // GO:0005783 // endoplasmic reticulum // inferred from electronic ann	NM_006918 // GO:0000248 // C-5 sterol desaturase activity // traceable author st	---	NM_006918 // Q6GTM5 /// NM_001024956 // Q6GTM5
12187	2746024	NM_002940 // ABCE1 // ATP-binding cassette, sub-family E (OABP), member 1 // 4q3	ABCE1	NM_002940	0.290485	-3.44252	FOX Si down vs FOX Sc	NM_002940 // GO:0006401 // RNA catabolic process // traceable author statement	NM_002940 // GO:0005737 // cytoplasm // inferred from direct assay /// NM_00294	NM_002940 // GO:0000166 // nucleotide binding // inferred from electronic annota	---	NM_002940 // P61221 /// NM_001040876 // P61221 /// BC016283 // P61221
17223	2702154	NM_007107 // SSR3 // signal sequence receptor, gamma (translocon-associated prot	SSR3	NM_007107	0.290778	-3.43905	FOX Si down vs FOX Sc	NM_007107 // GO:0006613 // cotranslational protein targeting to membrane // infe	NM_007107 // GO:0005783 // endoplasmic reticulum // inferred from electronic ann	NM_007107 // GO:0005048 // signal sequence binding // traceable author statement	---	NM_007107 // Q9UNL2 /// AF110647 // Q9UNL2
16648	3800619	NM_005406 // ROCK1 // Rho-associated, coiled-coil containing protein kinase 1 //	ROCK1	NM_005406	0.290865	-3.43802	FOX Si down vs FOX Sc	NM_005406 // GO:0000910 // cytokinesis // inferred from electronic annotation /	NM_005406 // GO:0000139 // Golgi membrane // inferred from electronic annotation	NM_005406 // GO:0000166 // nucleotide binding // inferred from electronic annota	NM_005406 // GenMAPP // G13_Signaling_Pathway /// NM_005406 // GenMAPP // Integr	NM_005406 // Q13464 /// BC113114 // Q13464 /// BC041849 // Q49AA3
2710	3504760	AK098818 // ZDHHC20 // zinc finger, DHHC-type containing 20 // 13q12.11 // 25383	ZDHHC20	AK098818	0.291143	-3.43474	FOX Si down vs FOX Sc	---	AK098818 // GO:0016020 // membrane // inferred from electronic annotation /// A	AK098818 // GO:0008270 // zinc ion binding // inferred from electronic annotatio	---	AK098818 // Q8N1G7
8656	3426215	NM_014050 // MRPL42 // mitochondrial ribosomal protein L42 // 12q22 // 28977 ///	MRPL42	NM_014050	0.291401	-3.43169	FOX Si down vs FOX Sc	NM_014050 // GO:0006412 // translation // non-traceable author statement /// NM	NM_014050 // GO:0005739 // mitochondrion // inferred from electronic annotation	NM_014050 // GO:0003735 // structural constituent of ribosome // non-traceable a	---	NM_172177 // Q9Y6G3 /// NM_172177 // Q68DM3 /// NM_172178 // Q9Y6G3 /// NM_17217
8567	3535922	NM_145251 // STYX // serine/threonine/tyrosine interacting protein // --- // 681	STYX	NM_145251	0.292292	-3.42123	FOX Si down vs FOX Sc	NM_145251 // GO:0006470 // protein amino acid dephosphorylation // inferred from	---	NM_145251 // GO:0008138 // protein tyrosine/serine/threonine phosphatase activit	---	NM_145251 // Q8WUJ0 /// NM_001130701 // Q8WUJ0 /// BC146995 // B9EJG0 /// BC1469
7564	3754736	NM_152300 // DDX52 // DEAD (Asp-Glu-Ala-Asp) box polypeptide 52 // 17q21.1 // 11	DDX52	NM_152300	0.292393	-3.42006	FOX Si down vs FOX Sc	---	NM_152300 // GO:0005634 // nucleus // inferred from electronic annotation /// N	NM_152300 // GO:0000166 // nucleotide binding // inferred from electronic annota	---	NM_152300 // Q9Y2R4 /// NM_152300 // B3KM65 /// NM_007010 // Q9Y2R4 /// NM_00701
7774	3450655	NM_153634 // CPNE8 // copine VIII // 12q12 // 144402 /// ENST00000331366 // CPNE	CPNE8	NM_153634	0.292596	-3.41768	FOX Si down vs FOX Sc	---	---	---	---	---
10219	3258168	NM_004523 // KIF11 // kinesin family member 11 // 10q24.1 // 3832 /// ENST000002	KIF11	NM_004523	0.292856	-3.41465	FOX Si down vs FOX Sc	NM_004523 // GO:0007018 // microtubule-based movement // inferred from electroni	NM_004523 // GO:0000922 // spindle pole // inferred from direct assay /// NM_00	NM_004523 // GO:0000166 // nucleotide binding // inferred from electronic annota	---	NM_004523 // B2RAM6 /// NM_004523 // P52732 /// NM_004523 // Q59GZ5 /// U37426 /
90	3991698	NM_000194 // HPRT1 // hypoxanthine phosphoribosyltransferase 1 // Xq26.1 // 3251	HPRT1	NM_000194	0.293283	-3.40968	FOX Si down vs FOX Sc	NM_000194 // GO:0006164 // purine nucleotide biosynthetic process // inferred fr	NM_000194 // GO:0005737 // cytoplasm // inferred from direct assay /// NM_00019	NM_000194 // GO:0000287 // magnesium ion binding // inferred from direct assay	NM_000194 // GenMAPP // Nucleotide_Metabolism /// M31642 // GenMAPP // Nucleotid	NM_000194 // P00492 /// M31642 // P00492
8210	2326531	NM_005517 // HMGN2 // high-mobility group nucleosomal binding domain 2 // 1p36.1	HMGN2	NM_005517	0.293615	-3.40582	FOX Si down vs FOX Sc	NM_005517 // GO:0006325 // chromatin organization // non-traceable author statem	NM_005517 // GO:0000785 // chromatin // inferred from electronic annotation ///	NM_005517 // GO:0003677 // DNA binding // non-traceable author statement /// NM	---	BC110390 // P05204
4942	3496366	NR_027350 // MIR17HG // MIR17 host gene (non-protein coding) // 13q31.3 // 40797	MIR17HG	NR_027350	0.294145	-3.39968	FOX Si down vs FOX Sc	---	---	---	---	AB176708 // Q75NE6
21082	3989721	NM_001042750 // STAG2 // stromal antigen 2 // Xq25 // 10735 /// NM_001042749 //	STAG2	NM_001042750	0.294621	-3.3942	FOX Si down vs FOX Sc	NM_001042750 // GO:0007049 // cell cycle // inferred from electronic annotation	NM_001042750 // GO:0000785 // chromatin // inferred from direct assay /// NM_00	NM_001042750 // GO:0005515 // protein binding // inferred from physical interact	---	NM_001042750 // B2R8Y6 /// NM_001042750 // Q68DE9 /// NM_001042750 // Q6MZP3 ///
10772	3538470	NM_022495 // C14orf135 // chromosome 14 open reading frame 135 // 14q23.1 // 644	C14orf135	NM_022495	0.294854	-3.39151	FOX Si down vs FOX Sc	---	NM_022495 // GO:0016020 // membrane // inferred from electronic annotation ///	---	---	NM_022495 // Q63HM2
20238	3464912	NM_172240 // POC1B // POC1 centriolar protein homolog B (Chlamydomonas) // 12q21	POC1B	NM_172240	0.294906	-3.39091	FOX Si down vs FOX Sc	BX647258 // GO:0005975 // carbohydrate metabolic process // non-traceable author	BX647258 // GO:0000139 // Golgi membrane // inferred from electronic annotation	BX647258 // GO:0004653 // polypeptide N-acetylgalactosaminyltransferase activity	---	NM_172240 // Q69YK8 /// NM_172240 // Q8TC44 /// NM_172240 // Q6ZW40
12661	3235932	NM_003675 // PRPF18 // PRP18 pre-mRNA processing factor 18 homolog (S. cerevisia	PRPF18	NM_003675	0.29704	-3.36655	FOX Si down vs FOX Sc	NM_003675 // GO:0006397 // mRNA processing // inferred from electronic annotatio	NM_003675 // GO:0005634 // nucleus // inferred from electronic annotation /// N	NM_003675 // GO:0019870 // potassium channel inhibitor activity // inferred from	U51990 // GenMAPP // mRNA_processing_Reactome	NM_003675 // B2RBU0 /// U51990 // Q99633 /// U51990 // B2RBU0
10661	3927949	NM_015565 // RNF160 // ring finger protein 160 // 21q22.11 // 26046 /// ENST0000	RNF160	NM_015565	0.297324	-3.36334	FOX Si down vs FOX Sc	---	---	NM_015565 // GO:0005515 // protein binding // inferred from electronic annotatio	---	NM_015565 // O94822 /// NM_015565 // Q05C47 /// BC150284 // O94822 /// BC150284
8195	3620880	NM_174916 // UBR1 // ubiquitin protein ligase E3 component n-recognin 1 // 15q13	UBR1	NM_174916	0.297719	-3.35887	FOX Si down vs FOX Sc	NM_174916 // GO:0006511 // ubiquitin-dependent protein catabolic process // infe	NM_174916 // GO:0000151 // ubiquitin ligase complex // inferred from electronic	NM_174916 // GO:0004842 // ubiquitin-protein ligase activity // inferred from el	---	NM_174916 // Q8IWV7 /// NM_174916 // A8K901 /// BC113505 // Q8IWV7 /// BC113505
16156	3594825	NM_004855 // PIGB // phosphatidylinositol glycan anchor biosynthesis, class B //	PIGB	NM_004855	0.298435	-3.35082	FOX Si down vs FOX Sc	NM_004855 // GO:0006506 // GPI anchor biosynthetic process // inferred from dire	NM_004855 // GO:0005783 // endoplasmic reticulum // inferred from electronic ann	NM_004855 // GO:0000030 // mannosyltransferase activity // inferred from direct	---	NM_004855 // B2RBK6 /// NM_004855 // Q92521 /// NM_004748 // Q9ULG6 /// NM_02073
18399	3827218	NR_003662 // RPSAP58 // ribosomal protein SA pseudogene 58 // 19p12 // 388524 //	RPSAP58	NR_003662	0.298735	-3.34744	FOX Si down vs FOX Sc	NM_002295 // GO:0006412 // translation // inferred by curator /// NM_002295 //	NM_002295 // GO:0005622 // intracellular // inferred from electronic annotation	NM_002295 // GO:0003735 // structural constituent of ribosome // inferred from e	J03799 // GenMAPP // Ribosomal_Proteins	J03799 // P08865 /// AF284768 // Q96RS2
4991	3776193	NM_015295 // SMCHD1 // structural maintenance of chromosomes flexible hinge doma	SMCHD1	NM_015295	0.298805	-3.34666	FOX Si down vs FOX Sc	NM_015295 // GO:0051276 // chromosome organization // inferred from electronic a	NM_015295 // GO:0005694 // chromosome // inferred from electronic annotation //	NM_015295 // GO:0005515 // protein binding // inferred from electronic annotatio	---	NM_015295 // A6NHR9
7969	3365437	NM_006292 // TSG101 // tumor susceptibility gene 101 // 11p15 // 7251 /// ENST00	TSG101	NM_006292	0.299513	-3.33875	FOX Si down vs FOX Sc	NM_006292 // GO:0001558 // regulation of cell growth // inferred from electronic	NM_006292 // GO:0005634 // nucleus // inferred from electronic annotation /// N	NM_006292 // GO:0003677 // DNA binding // traceable author statement /// NM_006	---	BC002487 // Q99816
12950	3431553	NM_013300 // C12orf24 // chromosome 12 open reading frame 24 // 12q24.11 // 2990	C12orf24	NM_013300	0.301093	-3.32124	FOX Si down vs FOX Sc	---	NM_001164372 // GO:0043234 // protein complex // inferred from direct assay	NM_001164372 // GO:0000166 // nucleotide binding // inferred from electronic ann	---	NM_013300 // Q8WUB2 /// U79274 // Q8WUB2
5694	3996815	NM_003372 // VBP1 // von Hippel-Lindau binding protein 1 // Xq28 // 7411 /// ENS	VBP1	NM_003372	0.301282	-3.31915	FOX Si down vs FOX Sc	NM_003372 // GO:0006457 // protein folding // inferred from electronic annotatio	NM_003372 // GO:0005634 // nucleus // inferred from electronic annotation /// N	NM_003372 // GO:0005515 // protein binding // traceable author statement /// NM	---	NM_003372 // P61758 /// U96759 // P61758
1351	2758686	NM_017816 // LYAR // Ly1 antibody reactive homolog (mouse) // 4p16.3 // 55646 //	LYAR	NM_017816	0.30134	-3.31851	FOX Si down vs FOX Sc	---	NM_017816 // GO:0005634 // nucleus // inferred from electronic annotation /// N	NM_017816 // GO:0005515 // protein binding // inferred from physical interaction	---	NM_001145725 // Q9NX58 /// AK290750 // A8K3Y5 /// AK290750 // Q9NX58
14478	3982811	NM_003022 // SH3BGRL // SH3 domain binding glutamic acid-rich protein like // Xq	SH3BGRL	NM_003022	0.301779	-3.31368	FOX Si down vs FOX Sc	---	NM_003022 // GO:0005634 // nucleus // traceable author statement /// NM_003022	NM_003022 // GO:0005070 // SH3/SH2 adaptor activity // traceable author statemen	---	NM_003022 // O75368 /// BC103762 // O75368
12871	2502300	NM_006773 // DDX18 // DEAD (Asp-Glu-Ala-Asp) box polypeptide 18 // 2q14.1 // 888	DDX18	NM_006773	0.302528	-3.30548	FOX Si down vs FOX Sc	---	---	NM_006773 // GO:0000166 // nucleotide binding // inferred from electronic annota	---	NM_006773 // Q9NVP1 /// NM_006773 // Q8N254 /// BC024739 // Q9NVP1 /// BC024739
10317	3647827	NM_024997 // ATF7IP2 // activating transcription factor 7 interacting protein 2	ATF7IP2	NM_024997	0.302563	-3.3051	FOX Si down vs FOX Sc	NM_024997 // GO:0045449 // regulation of transcription // inferred from electron	NM_024997 // GO:0005634 // nucleus // inferred from electronic annotation /// E	---	---	NM_024997 // Q5U623 /// BC137079 // Q5U623
14986	3593652	NM_001128611 // USP8 // ubiquitin specific peptidase 8 // 15q21.2 // 9101 /// NM	USP8	NM_001128611	0.30291	-3.30131	FOX Si down vs FOX Sc	NM_001128611 // GO:0006511 // ubiquitin-dependent protein catabolic process // i	NM_001128611 // GO:0005622 // intracellular // inferred from electronic annotati	NM_001128611 // GO:0004197 // cysteine-type endopeptidase activity // traceable	---	NM_001128611 // P40818 /// NM_001128611 // Q05CD9 /// NM_001128611 // Q05DF5 ///
10332	3258260	NM_019053 // EXOC6 // exocyst complex component 6 // 10q23.33 // 54536 /// NM_00	EXOC6	NM_019053	0.303105	-3.29918	FOX Si down vs FOX Sc	NM_019053 // GO:0006904 // vesicle docking during exocytosis // inferred from el	NM_019053 // GO:0000145 // exocyst // inferred from electronic annotation /// N	---	---	NM_019053 // B2RDH5 /// NM_001013848 // Q9NTA6 /// AK300285 // B7Z6G5 /// AK2938
9034	3146898	NM_145690 // YWHAZ // tyrosine 3-monooxygenase/tryptophan 5-monooxygenase activa	YWHAZ	NM_145690	0.303537	-3.2945	FOX Si down vs FOX Sc	NM_145690 // GO:0002553 // histamine secretion by mast cell // inferred from ele	NM_145690 // GO:0005625 // soluble fraction // inferred from electronic annotati	NM_145690 // GO:0005515 // protein binding // inferred from physical interaction	---	NM_145690 // Q2F831 /// NM_145690 // P63104 /// NM_145690 // Q6LD62 /// BC072426
19462	2339682	NM_013339 // ALG6 // asparagine-linked glycosylation 6, alpha-1,3-glucosyltransf	ALG6	NM_013339	0.304115	-3.28823	FOX Si down vs FOX Sc	NM_013339 // GO:0006487 // protein amino acid N-linked glycosylation // inferred	NM_013339 // GO:0005575 // cellular_component // no biological data available /	NM_013339 // GO:0046527 // glucosyltransferase activity // inferred from direct	NM_013339 // GenMAPP // GPCRDB_Other /// AF063604 // GenMAPP // GPCRDB_Other	NM_013339 // Q9Y672 /// AF063604 // Q9Y672
5218	2543066	BC017473 // C2orf43 // chromosome 2 open reading frame 43 // 2p24.1 // 60526 ///	C2orf43	BC017473	0.304949	-3.27924	FOX Si down vs FOX Sc	---	---	BC017473 // GO:0003824 // catalytic activity // inferred from electronic annotat	---	BC017473 // Q9H6V9 /// AK316162 // B7ZA47 /// AK316310 // B7ZAJ5 /// AK316204 //
8991	3452145	NM_004719 // SFRS2IP // splicing factor, arginine/serine-rich 2, interacting pro	SFRS2IP	NM_004719	0.305091	-3.27771	FOX Si down vs FOX Sc	NM_004719 // GO:0000245 // spliceosome assembly // inferred from direct assay /	NM_004719 // GO:0005634 // nucleus // inferred from electronic annotation /// E	NM_004719 // GO:0005515 // protein binding // inferred from physical interaction	BC017851 // GenMAPP // Apoptosis_KEGG	NM_004719 // B2RA91 /// NM_004719 // B4DZM2 /// NM_004719 // Q99590 /// NM_00471
16958	3910785	NM_198433 // AURKA // aurora kinase A // 20q13.2-q13.3 // 6790 /// NM_003600 //	AURKA	NM_198433	0.305275	-3.27574	FOX Si down vs FOX Sc	NM_198433 // GO:0000278 // mitotic cell cycle // inferred from electronic annota	NM_198433 // GO:0005634 // nucleus // traceable author statement /// NM_198433	NM_198433 // GO:0000166 // nucleotide binding // inferred from electronic annota	---	NM_198433 // B2R6Z3 /// NM_003600 // B2R6Z3 /// NM_198434 // B2R6Z3 /// NM_19843
11734	3150715	NM_024094 // DSCC1 // defective in sister chromatid cohesion 1 homolog (S. cerev	DSCC1	NM_024094	0.306059	-3.26735	FOX Si down vs FOX Sc	NM_024094 // GO:0006260 // DNA replication // inferred from electronic annotatio	NM_024094 // GO:0000775 // chromosome, centromeric region // inferred from direc	NM_024094 // GO:0003677 // DNA binding // inferred from electronic annotation /	---	NM_024094 // Q9BVC3 /// BC001316 // Q9BVC3
8083	3695268	NM_001018159 // NAE1 // NEDD8 activating enzyme E1 subunit 1 // 16q22 // 8883 //	NAE1	NM_001018159	0.306179	-3.26607	FOX Si down vs FOX Sc	NM_001018159 // GO:0006260 // DNA replication // inferred from direct assay ///	NM_001018159 // GO:0005626 // insoluble fraction // inferred from direct assay	NM_001018159 // GO:0003824 // catalytic activity // inferred from electronic ann	---	NM_001018159 // Q13564 /// NM_001018159 // B3KUP9 /// NM_003905 // Q13564 /// NM
13216	3236538	NM_183005 // RPP38 // ribonuclease P/MRP 38kDa subunit // 10p13 // 10557 /// NM_	RPP38	NM_183005	0.306732	-3.26017	FOX Si down vs FOX Sc	NM_183005 // GO:0008033 // tRNA processing // inferred from electronic annotatio	NM_183005 // GO:0005634 // nucleus // inferred from electronic annotation /// N	NM_183005 // GO:0004526 // ribonuclease P activity // inferred from electronic a	---	NM_183005 // P78345 /// NM_001097590 // P78345 /// NM_006414 // P78345 /// BC029
8690	3451670	NM_001098615 // PUS7L // pseudouridylate synthase 7 homolog (S. cerevisiae)-like	PUS7L	NM_001098615	0.306922	-3.25816	FOX Si down vs FOX Sc	NM_001098615 // GO:0001522 // pseudouridine synthesis // inferred from electroni	---	NM_001098615 // GO:0003723 // RNA binding // inferred from electronic annotation	---	NM_001098615 // Q9H0K6 /// NM_001098615 // B3KUJ1 /// NM_001098614 // Q9H0K6 ///
2616	3690084	NM_005880 // DNAJA2 // DnaJ (Hsp40) homolog, subfamily A, member 2 // 16q12.1 //	DNAJA2	NM_005880	0.307838	-3.24847	FOX Si down vs FOX Sc	NM_005880 // GO:0006457 // protein folding // inferred from electronic annotatio	NM_005880 // GO:0016020 // membrane // inferred from electronic annotation ///	NM_005880 // GO:0005524 // ATP binding // inferred from electronic annotation /	---	NM_005880 // O60884 /// BC015809 // O60884
12658	3175971	NM_058179 // PSAT1 // phosphoserine aminotransferase 1 // 9q21.2 // 29968 /// NM	PSAT1	NM_058179	0.308176	-3.2449	FOX Si down vs FOX Sc	NM_058179 // GO:0006564 // L-serine biosynthetic process // non-traceable author	---	NM_058179 // GO:0004648 // O-phospho-L-serine:2-oxoglutarate aminotransferase ac	---	NM_058179 // Q9Y617 /// NM_021154 // Q9Y617 /// BC004863 // Q9Y617
3950	3530982	NM_017769 // G2E3 // G2/M-phase specific E3 ubiquitin ligase // 14q12 // 55632 /	G2E3	NM_017769	0.30836	-3.24296	FOX Si down vs FOX Sc	NM_017769 // GO:0000209 // protein polyubiquitination // inferred from electroni	NM_017769 // GO:0005622 // intracellular // inferred from electronic annotation	NM_017769 // GO:0004842 // ubiquitin-protein ligase activity // inferred from el	---	NM_017769 // Q7L622 /// BC000973 // Q7L622
15136	3484005	NM_005800 // USPL1 // ubiquitin specific peptidase like 1 // 13q12-q14 // 10208	USPL1	NM_005800	0.308574	-3.24071	FOX Si down vs FOX Sc	NM_005800 // GO:0006511 // ubiquitin-dependent protein catabolic process // infe	---	NM_005800 // GO:0004221 // ubiquitin thiolesterase activity // inferred from ele	---	NM_005800 // Q5W0Q7 /// BC038103 // Q5W0Q7
2499	2905118	NM_003017 // SFRS3 // splicing factor, arginine/serine-rich 3 // 6p21 // 6428 //	SFRS3	NM_003017	0.308622	-3.24021	FOX Si down vs FOX Sc	NM_003017 // GO:0006397 // mRNA processing // inferred from electronic annotatio	NM_003017 // GO:0005634 // nucleus // inferred from electronic annotation /// E	NM_003017 // GO:0000166 // nucleotide binding // inferred from electronic annota	---	NM_003017 // B2R6F3
12243	3565361	NM_004124 // GMFB // glia maturation factor, beta // 14q22.2 // 2764 /// ENST000	GMFB	NM_004124	0.308777	-3.23859	FOX Si down vs FOX Sc	NM_004124 // GO:0006468 // protein amino acid phosphorylation // traceable autho	NM_004124 // GO:0005622 // intracellular // inferred from electronic annotation	NM_004124 // GO:0003779 // actin binding // inferred from electronic annotation	---	NM_004124 // Q59G69 /// BX647679 // Q59G69
2175	3224591	NM_001171137 // STRBP // spermatid perinuclear RNA binding protein // 9q33.3 //	STRBP	NM_001171137	0.309196	-3.2342	FOX Si down vs FOX Sc	NM_001171137 // GO:0006928 // cellular component movement // inferred from elect	NM_001171137 // GO:0005622 // intracellular // inferred from electronic annotati	NM_001171137 // GO:0003677 // DNA binding // inferred from electronic annotation	---	NM_001171137 // Q5JPA5 /// NM_001171137 // Q96SI9 /// NR_033234 // Q5JPA5 /// NR
2788	3690193	NM_030790 // ITFG1 // integrin alpha FG-GAP repeat containing 1 // 16q12.1 // 81	ITFG1	NM_030790	0.309249	-3.23364	FOX Si down vs FOX Sc	---	NM_030790 // GO:0005576 // extracellular region // inferred from electronic anno	NM_030790 // GO:0005515 // protein binding // inferred from electronic annotatio	---	NM_030790 // Q8TB96 /// AF503339 // Q8TB96
18420	3742756	NM_016041 // DERL2 // Der1-like domain family, member 2 // 17p13.2 // 51009 ///	DERL2	NM_016041	0.309577	-3.23021	FOX Si down vs FOX Sc	NM_016041 // GO:0006986 // response to unfolded protein // inferred from electro	NM_016041 // GO:0005783 // endoplasmic reticulum // inferred from direct assay	NM_016041 // GO:0005515 // protein binding // inferred from physical interaction	---	NM_016041 // Q9GZP9 /// AF132289 // Q9GZP9
8762	3401804	NM_001130862 // RAD51AP1 // RAD51 associated protein 1 // 12p13.2-p13.1 // 10635	RAD51AP1	NM_001130862	0.31072	-3.21833	FOX Si down vs FOX Sc	NM_001130862 // GO:0000724 // double-strand break repair via homologous recombin	NM_001130862 // GO:0005634 // nucleus // inferred by curator /// NM_006479 // G	NM_001130862 // GO:0003677 // DNA binding // inferred from electronic annotation	---	NM_001130862 // Q96B01 /// NM_006479 // Q96B01 /// BC016330 // Q96B01
14134	3762625	NM_017643 // MBTD1 // mbt domain containing 1 // 17q21.33 // 54799 /// ENST00000	MBTD1	NM_017643	0.311655	-3.20868	FOX Si down vs FOX Sc	NM_017643 // GO:0045449 // regulation of transcription // inferred from electron	NM_017643 // GO:0005634 // nucleus // inferred from electronic annotation /// E	NM_017643 // GO:0008270 // zinc ion binding // inferred from electronic annotati	---	NM_017643 // Q05BQ5 /// AK124061 // Q05BQ5
8739	3391769	NM_004724 // ZW10 // ZW10, kinetochore associated, homolog (Drosophila) // 11q23	ZW10	NM_004724	0.311758	-3.20762	FOX Si down vs FOX Sc	NM_004724 // GO:0000070 // mitotic sister chromatid segregation // inferred from	NM_004724 // GO:0000776 // kinetochore // inferred from direct assay /// NM_004	NM_004724 // GO:0005515 // protein binding // inferred from physical interaction	---	NM_004724 // B2R7C2 /// BC128264 // A1A528 /// BC128264 // B2R7C2
8518	3476012	NM_022782 // MPHOSPH9 // M-phase phosphoprotein 9 // 12q24.31 // 10198 /// ENST0	MPHOSPH9	NM_022782	0.311834	-3.20683	FOX Si down vs FOX Sc	NM_022782 // GO:0000087 // M phase of mitotic cell cycle // traceable author sta	NM_022782 // GO:0000139 // Golgi membrane // inferred from electronic annotation	---	---	NM_022782 // Q99550
12664	3929821	NM_145858 // CRYZL1 // crystallin, zeta (quinone reductase)-like 1 // 21q21.3 //	CRYZL1	NM_145858	0.312295	-3.2021	FOX Si down vs FOX Sc	NM_145858 // GO:0042375 // quinone cofactor metabolic process // non-traceable a	NM_145858 // GO:0005829 // cytosol // inferred from direct assay /// ENST000003	NM_145858 // GO:0003960 // NADPH:quinone reductase activity // non-traceable aut	---	NM_145858 // O95825 /// BC033023 // O95825 /// AF029689 // O95825 /// BC013155 /
4214	4019849	NM_002294 // LAMP2 // lysosomal-associated membrane protein 2 // Xq24 // 3920 //	LAMP2	NM_002294	0.312327	-3.20177	FOX Si down vs FOX Sc	---	NM_002294 // GO:0005624 // membrane fraction // inferred from direct assay ///	---	---	NM_002294 // P13473 /// NM_013995 // P13473 /// NM_001122606 // P13473 /// U3633
20414	3989180	NM_014060 // MCTS1 // malignant T cell amplified sequence 1 // Xq22-q24 // 28985	MCTS1	NM_014060	0.313155	-3.1933	FOX Si down vs FOX Sc	NM_014060 // GO:0006974 // response to DNA damage stimulus // inferred from elec	NM_014060 // GO:0005737 // cytoplasm // inferred from electronic annotation ///	NM_014060 // GO:0003723 // RNA binding // inferred from electronic annotation /	---	NM_014060 // Q9ULC4 /// NM_014060 // Q8NHH5 /// NM_001137554 // Q9ULC4 /// NM_00
18179	2363618	NM_003001 // SDHC // succinate dehydrogenase complex, subunit C, integral membra	SDHC	NM_003001	0.313209	-3.19276	FOX Si down vs FOX Sc	NM_003001 // GO:0006099 // tricarboxylic acid cycle // traceable author statemen	NM_003001 // GO:0005739 // mitochondrion // traceable author statement /// NM_0	NM_003001 // GO:0000104 // succinate dehydrogenase activity // inferred from ele	D49737 // GenMAPP // Electron_Transport_Chain /// D49737 // GenMAPP // Krebs-TCA	D49737 // Q99643
16658	3629761	AK296134 // C15orf44 // chromosome 15 open reading frame 44 // 15q22.31 // 81556	C15orf44	AK296134	0.313324	-3.19158	FOX Si down vs FOX Sc	---	ENST00000420799 // GO:0005737 // cytoplasm // inferred from direct assay /// EN	---	---	AK296134 // B4DJL6 /// BC007991 // Q96SY0 /// AK301033 // B4DVD5 /// AK301033 //
10793	3563922	NM_198794 // MAP4K5 // mitogen-activated protein kinase kinase kinase kinase 5 /	MAP4K5	NM_198794	0.313581	-3.18897	FOX Si down vs FOX Sc	NM_198794 // GO:0006468 // protein amino acid phosphorylation // inferred from d	NM_198794 // GO:0005737 // cytoplasm // inferred from direct assay /// NM_00657	NM_198794 // GO:0000166 // nucleotide binding // inferred from electronic annota	---	NM_198794 // B2R928 /// NM_006575 // B2R928 /// BC036013 // Q9Y4K4 /// BC036013
2652	2845274	NM_145265 // CCDC127 // coiled-coil domain containing 127 // 5p15.33 // 133957 /	CCDC127	NM_145265	0.31361	-3.18867	FOX Si down vs FOX Sc	---	---	---	NM_145265 // GenMAPP // Ribosomal_Proteins /// BC015349 // GenMAPP // Ribosomal_	NM_145265 // Q96BQ5 /// BC015349 // Q96BQ5
12306	3125775	NM_013354 // CNOT7 // CCR4-NOT transcription complex, subunit 7 // 8p22-p21.3 //	CNOT7	NM_013354	0.313946	-3.18526	FOX Si down vs FOX Sc	NM_013354 // GO:0005975 // carbohydrate metabolic process // traceable author st	NM_013354 // GO:0005634 // nucleus // inferred from direct assay /// NM_013354	NM_013354 // GO:0003676 // nucleic acid binding // inferred from electronic anno	---	NM_013354 // Q9UIV1 /// NM_013354 // B3KM57 /// NM_054026 // B3KN35 /// BC060852
19391	2924604	NM_138571 // HINT3 // histidine triad nucleotide binding protein 3 // 6q22.32 //	HINT3	NM_138571	0.314263	-3.18205	FOX Si down vs FOX Sc	---	NM_138571 // GO:0005634 // nucleus // inferred from electronic annotation /// N	NM_138571 // GO:0016787 // hydrolase activity // inferred from electronic annota	---	NM_138571 // Q9NQE9 /// BX647228 // Q9NQE9
11634	3344897	NM_004268 // MED17 // mediator complex subunit 17 // 11q14 // 9440 /// ENST00000	MED17	NM_004268	0.314633	-3.1783	FOX Si down vs FOX Sc	NM_004268 // GO:0006357 // regulation of transcription from RNA polymerase II pr	NM_004268 // GO:0005634 // nucleus // inferred from direct assay /// NM_004268	NM_004268 // GO:0003712 // transcription cofactor activity // inferred from dire	---	NM_004268 // Q9NVC6 /// BC021101 // Q9NVC6
16792	3375648	NM_002032 // FTH1 // ferritin, heavy polypeptide 1 // 11q13 // 2495 /// ENST0000	FTH1	NM_002032	0.314662	-3.17801	FOX Si down vs FOX Sc	NM_002032 // GO:0006826 // iron ion transport // inferred from electronic annota	NM_002032 // GO:0005829 // cytosol // not recorded /// NM_002032 // GO:0008043	NM_002032 // GO:0004322 // ferroxidase activity // inferred from electronic anno	---	NM_002032 // P02794 /// AY258285 // P02794 /// AY258285 // P02794 /// AY258285 /
9382	3732373	NM_015462 // NOL11 // nucleolar protein 11 // 17q24.2 // 25926 /// NR_003706 //	NOL11	NM_015462	0.314893	-3.17569	FOX Si down vs FOX Sc	---	NM_015462 // GO:0005634 // nucleus // inferred from electronic annotation /// N	---	---	NM_015462 // Q9H8H0 /// BC064404 // Q9H8H0
16672	2421782	NM_001008661 // CCBL2 // cysteine conjugate-beta lyase 2 // 1p22.2 // 56267 ///	CCBL2	NM_001008661	0.315182	-3.17277	FOX Si down vs FOX Sc	NM_001008661 // GO:0006520 // cellular amino acid metabolic process // inferred	NM_002139 // GO:0005634 // nucleus // inferred from electronic annotation /// N	NM_001008661 // GO:0016212 // kynurenine-oxoglutarate transaminase activity // i	---	NM_001008661 // B3KQ13 /// NM_001008661 // Q6YP21 /// NM_001008662 // B3KQ13 ///
13386	3212277	NM_032307 // C9orf64 // chromosome 9 open reading frame 64 // 9q21.32 // 84267 /	C9orf64	NM_032307	0.31528	-3.17179	FOX Si down vs FOX Sc	NM_032307 // GO:0008150 // biological_process // no biological data available /	NM_032307 // GO:0005575 // cellular_component // no biological data available /	NM_032307 // GO:0003674 // molecular_function // no biological data available /	---	NM_032307 // Q5T6V5 /// BC137461 // Q5T6V5
18978	3293887	NM_015947 // ASCC1 // activating signal cointegrator 1 complex subunit 1 // 10pt	ASCC1	NM_015947	0.315455	-3.17002	FOX Si down vs FOX Sc	NM_015947 // GO:0045449 // regulation of transcription // inferred from direct a	NM_015947 // GO:0005667 // transcription factor complex // inferred from direct	NM_015947 // GO:0003723 // RNA binding // inferred from electronic annotation /	---	AK094170 // Q8N9N2
12129	3175597	NM_033305 // VPS13A // vacuolar protein sorting 13 homolog A (S. cerevisiae) //	VPS13A	NM_033305	0.315566	-3.16891	FOX Si down vs FOX Sc	NM_033305 // GO:0006895 // Golgi to endosome transport // non-traceable author s	NM_033305 // GO:0005622 // intracellular // non-traceable author statement ///	NM_033305 // GO:0005515 // protein binding // inferred from physical interaction	---	NM_033305 // Q96RL7 /// NM_001018037 // Q96RL7 /// NM_015186 // Q96RL7 /// AF337
7443	3840142	AK303271 // ZNF480 // zinc finger protein 480 // 19q13.41 // 147657 /// BC065503	ZNF480	AK303271	0.315722	-3.16734	FOX Si down vs FOX Sc	AK303271 // GO:0006355 // regulation of transcription, DNA-dependent // inferred	AK303271 // GO:0005622 // intracellular // inferred from electronic annotation	AK303271 // GO:0003676 // nucleic acid binding // inferred from electronic annot	---	AK303271 // B7Z8E1 /// AK303271 // Q8WV37 /// BC065503 // Q8WV37 /// BC007056 //
10333	3563459	NM_004713 // SDCCAG1 // serologically defined colon cancer antigen 1 // 14q22 //	SDCCAG1	NM_004713	0.315833	-3.16623	FOX Si down vs FOX Sc	---	NM_004713 // GO:0005634 // nucleus // inferred from direct assay /// NM_004713	---	---	NM_004713 // O60524 /// NM_004713 // A0JLQ3 /// NM_004713 // B4DDL3 /// NM_00471
8989	3561952	NM_006364 // SEC23A // Sec23 homolog A (S. cerevisiae) // 14q21.1 // 10484 /// E	SEC23A	NM_006364	0.316238	-3.16217	FOX Si down vs FOX Sc	NM_006364 // GO:0006886 // intracellular protein transport // inferred from elec	NM_006364 // GO:0000139 // Golgi membrane // inferred from electronic annotation	NM_006364 // GO:0005515 // protein binding // inferred from physical interaction	---	NM_006364 // Q15436 /// BC036649 // Q15436
21412	3795680	NM_005131 // THOC1 // THO complex 1 // 18p11.32 // 9984 /// ENST00000261600 // T	THOC1	NM_005131	0.316332	-3.16124	FOX Si down vs FOX Sc	NM_005131 // GO:0006396 // RNA processing // traceable author statement /// NM_	NM_005131 // GO:0000346 // transcription export complex // inferred from direct	NM_005131 // GO:0003677 // DNA binding // inferred from electronic annotation /	---	NM_005131 // Q96FV9 /// BC010381 // Q96FV9
7618	3425134	NM_181783 // TMTC3 // transmembrane and tetratricopeptide repeat containing 3 //	TMTC3	NM_181783	0.316416	-3.16039	FOX Si down vs FOX Sc	---	NM_181783 // GO:0016020 // membrane // inferred from electronic annotation ///	NM_181783 // GO:0005488 // binding // inferred from electronic annotation /// E	---	NM_181783 // Q6ZXV5 /// BX538169 // Q6ZXV5
6627	2374956	NM_006335 // TIMM17A // translocase of inner mitochondrial membrane 17 homolog A	TIMM17A	NM_006335	0.316543	-3.15913	FOX Si down vs FOX Sc	NM_006335 // GO:0006626 // protein targeting to mitochondrion // traceable autho	NM_006335 // GO:0005739 // mitochondrion // inferred from electronic annotation	NM_006335 // GO:0008565 // protein transporter activity // inferred from electro	---	NM_006335 // Q99595 /// AF106622 // Q99595
20906	3659858	NM_153261 // TMEM188 // transmembrane protein 188 // 16q12.1 // 255919 /// ENST0	TMEM188	NM_153261	0.316586	-3.1587	FOX Si down vs FOX Sc	---	NM_153261 // GO:0016020 // membrane // inferred from electronic annotation ///	---	---	NM_153261 // Q8N9A8 /// BC036683 // Q8N9A8
13814	3932148	NM_033656 // BRWD1 // bromodomain and WD repeat domain containing 1 // 21q22.2 /	BRWD1	NM_033656	0.31711	-3.15348	FOX Si down vs FOX Sc	NM_033656 // GO:0006357 // regulation of transcription from RNA polymerase II pr	NM_033656 // GO:0005634 // nucleus // inferred from direct assay /// NM_033656	NM_033656 // GO:0003674 // molecular_function // no biological data available /	---	NM_033656 // Q5R2U4 /// NM_033656 // Q5R2U5 /// NM_033656 // Q5R2U6 /// NM_03365
3073	2761151	NM_004249 // RAB28 // RAB28, member RAS oncogene family // 4p15.33 // 9364 /// N	RAB28	NM_004249	0.317608	-3.14853	FOX Si down vs FOX Sc	NM_004249 // GO:0007264 // small GTPase mediated signal transduction // inferred	NM_004249 // GO:0005886 // plasma membrane // inferred from electronic annotatio	NM_004249 // GO:0000166 // nucleotide binding // inferred from electronic annota	---	NM_004249 // P51157 /// NM_001017979 // P51157 /// BC035054 // P51157
1072	3273601	NM_004508 // IDI1 // isopentenyl-diphosphate delta isomerase 1 // 10p15.3 // 342	IDI1	NM_004508	0.317665	-3.14797	FOX Si down vs FOX Sc	NM_004508 // GO:0006695 // cholesterol biosynthetic process // inferred from ele	NM_004508 // GO:0005777 // peroxisome // inferred from electronic annotation //	NM_004508 // GO:0004452 // isopentenyl-diphosphate delta-isomerase activity // i	BX537663 // GenMAPP // Cholesterol_Biosynthesis /// BX537663 // GenMAPP // Circa	BX537663 // Q13907
2534	3529156	NM_015514 // NGDN // neuroguidin, EIF4E binding protein // 14q11.2 // 25983 ///	NGDN	NM_015514	0.318055	-3.14411	FOX Si down vs FOX Sc	NM_015514 // GO:0006417 // regulation of translation // inferred from electronic	NM_015514 // GO:0005634 // nucleus // inferred from electronic annotation /// N	---	---	NM_015514 // Q8NEJ9 /// NM_001042635 // Q8NEJ9
6013	3972827	NM_002364 // MAGEB2 // melanoma antigen family B, 2 // Xp21.3 // 4113 /// ENST00	MAGEB2	NM_002364	0.318858	-3.13619	FOX Si down vs FOX Sc	---	---	NM_002364 // GO:0005515 // protein binding // inferred from physical interaction	---	NM_002364 // B2R8F3 /// NM_002364 // Q53G50 /// BC026071 // O15479 /// BC026071
15788	2420958	NM_017953 // ZNHIT6 // zinc finger, HIT type 6 // 1p22.3 // 54680 /// NM_0011706	ZNHIT6	NM_017953	0.319269	-3.13215	FOX Si down vs FOX Sc	NM_017953 // GO:0000492 // box C/D snoRNP assembly // inferred from mutant pheno	NM_017953 // GO:0070761 // pre-snoRNP complex // inferred from direct assay ///	NM_017953 // GO:0005515 // protein binding // inferred from physical interaction	---	NM_017953 // Q9NWK9 /// NM_001170670 // Q9NWK9 /// BC026236 // Q9NWK9
20442	3160895	NM_004972 // JAK2 // Janus kinase 2 // 9p24 // 3717 /// ENST00000381652 // JAK2	JAK2	NM_004972	0.319334	-3.13152	FOX Si down vs FOX Sc	NM_004972 // GO:0000186 // activation of MAPKK activity // inferred from electro	NM_004972 // GO:0005624 // membrane fraction // inferred from electronic annotat	NM_004972 // GO:0000166 // nucleotide binding // inferred from electronic annota	---	AF058925 // O60674
18905	2499053	NM_004987 // LIMS1 // LIM and senescent cell antigen-like domains 1 // 2q12.3 //	LIMS1	NM_004987	0.319699	-3.12794	FOX Si down vs FOX Sc	NM_004987 // GO:0007569 // cell aging // traceable author statement /// ENST000	NM_004987 // GO:0005829 // cytosol // not recorded /// NM_004987 // GO:0005886	NM_004987 // GO:0005515 // protein binding // inferred from physical interaction	---	NM_033514 // B2R5G4 /// AK304260 // B7Z907 /// AK296992 // B7Z483 /// AK296992 /
12585	3565571	NM_007086 // WDHD1 // WD repeat and HMG-box DNA binding protein 1 // 14q22.2 //	WDHD1	NM_007086	0.320161	-3.12343	FOX Si down vs FOX Sc	---	NM_007086 // GO:0005634 // nucleus // inferred from direct assay /// NM_007086	NM_007086 // GO:0003677 // DNA binding // inferred from electronic annotation /	---	NM_007086 // B3KMD2 /// NM_007086 // B3KMC2 /// NM_007086 // O75717 /// NM_00708
20838	2815965	NM_000859 // HMGCR // 3-hydroxy-3-methylglutaryl-CoA reductase // 5q13.3-q14 //	HMGCR	NM_000859	0.32022	-3.12285	FOX Si down vs FOX Sc	NM_000859 // GO:0006695 // cholesterol biosynthetic process // inferred from ele	NM_000859 // GO:0005777 // peroxisome // inferred from electronic annotation //	NM_000859 // GO:0004420 // hydroxymethylglutaryl-CoA reductase (NADPH) activity	BC033692 // GenMAPP // Cholesterol_Biosynthesis /// BC033692 // GenMAPP // Stati	NM_000859 // B2R649 /// NM_001130996 // B2R649 /// BC033692 // P04035 /// BC0336
2782	3200611	NM_017645 // HAUS6 // HAUS augmin-like complex, subunit 6 // 9p22.1 // 54801 ///	HAUS6	NM_017645	0.320242	-3.12264	FOX Si down vs FOX Sc	NM_017645 // GO:0007049 // cell cycle // inferred from electronic annotation //	NM_017645 // GO:0005737 // cytoplasm // inferred from electronic annotation ///	NM_017645 // GO:0003674 // molecular_function // no biological data available /	---	NM_017645 // Q7Z4H7 /// NM_017645 // Q05CG1 /// AF533709 // Q7Z4H7
20000	3634588	NM_025234 // WDR61 // WD repeat domain 61 // 15q25.1 // 80349 /// ENST0000026797	WDR61	NM_025234	0.320655	-3.11862	FOX Si down vs FOX Sc	---	---	---	NM_025234 // GenMAPP // Fatty_Acid_Degradation /// NM_025234 // GenMAPP // Glyco	NM_025234 // P60174 /// NM_025234 // Q9GZS3 /// AF100786 // Q9GZS3 /// AF100786
13569	3981735	NR_024582 // NCRNA00183 // non-protein coding RNA 183 // Xq13.2 // 554203	NCRNA00183	NR_024582	0.320955	-3.1157	FOX Si down vs FOX Sc	---	---	---	---	---
5655	3497270	NM_006260 // DNAJC3 // DnaJ (Hsp40) homolog, subfamily C, member 3 // 13q32.1 //	DNAJC3	NM_006260	0.320992	-3.11534	FOX Si down vs FOX Sc	NM_006260 // GO:0006986 // response to unfolded protein // inferred from electro	NM_006260 // GO:0005737 // cytoplasm // inferred from electronic annotation ///	NM_006260 // GO:0004860 // protein kinase inhibitor activity // traceable author	---	NM_006260 // A8KA82 /// AK292947 // A8KA82
7804	3974708	NM_001039590 // USP9X // ubiquitin specific peptidase 9, X-linked // Xp11.4 // 8	USP9X	NM_001039590	0.321508	-3.11034	FOX Si down vs FOX Sc	NM_001039590 // GO:0006511 // ubiquitin-dependent protein catabolic process // i	NM_001039590 // GO:0005737 // cytoplasm // inferred from direct assay /// NM_00	NM_001039590 // GO:0004197 // cysteine-type endopeptidase activity // traceable	---	NM_001039590 // Q93008 /// NM_001039590 // Q6P468 /// NM_001039590 // Q86X58 ///
6424	3508330	NM_006644 // HSPH1 // heat shock 105kDa/110kDa protein 1 // 13q12.3 // 10808 ///	HSPH1	NM_006644	0.321749	-3.10801	FOX Si down vs FOX Sc	NM_006644 // GO:0006986 // response to unfolded protein // traceable author stat	NM_006644 // GO:0005737 // cytoplasm // inferred from electronic annotation ///	NM_006644 // GO:0000166 // nucleotide binding // inferred from electronic annota	---	NM_006644 // Q92598 /// BC037553 // Q92598 /// AK302430 // B4DYH1 /// AB003334 /
5864	3277751	NM_014142 // NUDT5 // nudix (nucleoside diphosphate linked moiety X)-type motif	NUDT5	NM_014142	0.322055	-3.10506	FOX Si down vs FOX Sc	NM_014142 // GO:0009117 // nucleotide metabolic process // non-traceable author	NM_014142 // GO:0005622 // intracellular // non-traceable author statement ///	NM_014142 // GO:0016787 // hydrolase activity // inferred from electronic annota	---	NM_014142 // Q9UKK9 /// BC000025 // Q9UKK9 /// AK291131 // Q9UKK9 /// AF155832 /
20937	3465593	NM_003566 // EEA1 // early endosome antigen 1 // 12q22 // 8411 /// ENST000003223	EEA1	NM_003566	0.322214	-3.10353	FOX Si down vs FOX Sc	NM_003566 // GO:0006906 // vesicle fusion // inferred from mutant phenotype ///	NM_003566 // GO:0005622 // intracellular // inferred from electronic annotation	NM_003566 // GO:0005515 // protein binding // inferred from physical interaction	---	NM_003566 // Q7Z4D4 /// NM_003566 // Q05D76 /// NM_003566 // A8K7J3 /// NM_00356
12080	3929395	NM_016631 // GCFC1 // GC-rich sequence DNA-binding factor 1 // 21q21.3 // 94104	GCFC1	NM_016631	0.322339	-3.10232	FOX Si down vs FOX Sc	NM_016631 // GO:0006355 // regulation of transcription, DNA-dependent // non-tra	NM_016631 // GO:0005634 // nucleus // inferred from electronic annotation /// N	NM_016631 // GO:0003677 // DNA binding // non-traceable author statement /// NM	---	NM_016631 // Q9NZD7 /// NM_016631 // Q9Y5B6 /// NM_016631 // Q8N2J1 /// NM_01663
15697	3214749	NR_024020 // NOL8 // nucleolar protein 8 // 9q22.31 // 55035 /// NM_017948 // NO	NOL8	NR_024020	0.322472	-3.10104	FOX Si down vs FOX Sc	NR_024020 // GO:0006260 // DNA replication // inferred from mutant phenotype //	NR_024020 // GO:0005634 // nucleus // inferred from electronic annotation /// N	NR_024020 // GO:0000166 // nucleotide binding // inferred from electronic annota	---	NR_024020 // Q76FK4 /// NM_017948 // Q76FK4 /// AB105104 // Q76FK4 /// BC146810
14303	3347658	NM_000051 // ATM // ataxia telangiectasia mutated // 11q22-q23 // 472 /// NM_138	ATM	NM_000051	0.322607	-3.09975	FOX Si down vs FOX Sc	NM_000051 // GO:0001756 // somitogenesis // inferred from electronic annotation	NM_000051 // GO:0000781 // chromosome, telomeric region // inferred from direct	NM_000051 // GO:0000166 // nucleotide binding // inferred from electronic annota	U33841 // GenMAPP // Cell_cycle_KEGG /// U33841 // GenMAPP // G1_to_S_cell_cycle	NM_000051 // A8WFP7 /// NM_000051 // Q8TDS0 /// NM_000051 // Q8TDS1 /// NM_00005
4050	3311342	NM_212554 // METTL10 // methyltransferase like 10 // 10q26.13 // 399818 /// ENST	METTL10	NM_212554	0.322837	-3.09753	FOX Si down vs FOX Sc	NM_212554 // GO:0008152 // metabolic process // inferred from electronic annotat	---	NM_212554 // GO:0008168 // methyltransferase activity // inferred from electroni	---	NM_212554 // Q5JPI9 /// NM_212554 // Q8WYV4 /// BC026167 // Q8TC28 /// AK023081
18445	3303255	NM_006459 // ERLIN1 // ER lipid raft associated 1 // 10q21-q22 // 10613 /// NM_0	ERLIN1	NM_006459	0.322865	-3.09727	FOX Si down vs FOX Sc	NM_006459 // GO:0030433 // ER-associated protein catabolic process // inferred f	NM_006459 // GO:0005783 // endoplasmic reticulum // inferred from direct assay	NM_006459 // GO:0005515 // protein binding // inferred from physical interaction	---	---
20813	2586227	NM_024622 // FASTKD1 // FAST kinase domains 1 // 2q31 // 79675 /// ENST000004159	FASTKD1	NM_024622	0.323144	-3.0946	FOX Si down vs FOX Sc	NM_024622 // GO:0006915 // apoptosis // inferred from electronic annotation ///	---	NM_024622 // GO:0004672 // protein kinase activity // inferred from electronic a	---	NM_024622 // Q53R41 /// NM_024622 // Q05D57 /// BC032687 // Q53R41 /// BC032687
16512	3680610	NM_002094 // GSPT1 // G1 to S phase transition 1 // 16p13.1 // 2935 /// NM_00113	GSPT1	NM_002094	0.323202	-3.09404	FOX Si down vs FOX Sc	NM_002094 // GO:0000082 // G1/S transition of mitotic cell cycle // traceable au	NM_002094 // GO:0005622 // intracellular // non-traceable author statement ///	NM_002094 // GO:0000166 // nucleotide binding // inferred from electronic annota	---	NM_002094 // P15170 /// NM_001130006 // P15170 /// NM_001130007 // B2RCT6 /// BC
17157	3485863	NM_181503 // EXOSC8 // exosome component 8 // 13q13.1 // 11340 /// ENST000003897	EXOSC8	NM_181503	0.323707	-3.08921	FOX Si down vs FOX Sc	NM_181503 // GO:0006364 // rRNA processing // inferred from electronic annotatio	NM_181503 // GO:0000178 // exosome (RNase complex) // inferred from electronic a	NM_181503 // GO:0000175 // 3'-5'-exoribonuclease activity // inferred from elect	---	AK096810 // Q5JXM0
10904	3368748	NM_033406 // FBXO3 // F-box protein 3 // 11p13 // 26273 /// NM_012175 // FBXO3 /	FBXO3	NM_033406	0.323768	-3.08864	FOX Si down vs FOX Sc	NM_033406 // GO:0006508 // proteolysis // traceable author statement /// NM_012	---	NM_033406 // GO:0004842 // ubiquitin-protein ligase activity // traceable author	---	NM_033406 // Q9UK99 /// NM_012175 // Q9UKC5 /// NM_012175 // Q9UK99 /// NM_01217
3644	3860552	NM_020951 // ZNF529 // zinc finger protein 529 // 19q13.13 // 57711 /// NM_00114	ZNF529	NM_020951	0.324091	-3.08556	FOX Si down vs FOX Sc	NM_020951 // GO:0006355 // regulation of transcription, DNA-dependent // inferre	NM_020951 // GO:0005622 // intracellular // inferred from electronic annotation	NM_020951 // GO:0003677 // DNA binding // inferred from electronic annotation /	---	NM_020951 // Q6P280 /// NM_001145649 // Q6P280 /// NM_001145650 // Q6P280 /// BC
6572	3498502	NM_004800 // TM9SF2 // transmembrane 9 superfamily member 2 // 13q32.3 // 9375 /	TM9SF2	NM_004800	0.324434	-3.08229	FOX Si down vs FOX Sc	NM_004800 // GO:0006810 // transport // traceable author statement /// ENST0000	NM_004800 // GO:0005768 // endosome // inferred from electronic annotation ///	---	---	BC110656 // Q99805
11075	3210130	BC034033 // C9orf41 // chromosome 9 open reading frame 41 // 9q21.13 // 138199 /	C9orf41	BC034033	0.324619	-3.08054	FOX Si down vs FOX Sc	---	---	---	---	BC034033 // Q8N4J0 /// AK299691 // B4DSD4 /// BX647386 // Q8N4J0
8919	3196691	NM_014878 // KIAA0020 // KIAA0020 // 9p24.2 // 9933 /// ENST00000397885 // KIAA0	KIAA0020	NM_014878	0.324797	-3.07884	FOX Si down vs FOX Sc	---	NM_014878 // GO:0005634 // nucleus // inferred from electronic annotation /// N	NM_014878 // GO:0003723 // RNA binding // inferred from electronic annotation /	---	NM_014878 // B2RDG4 /// NM_014878 // Q15397 /// AK292169 // Q15397 /// AK292169
10966	3258910	NM_018063 // HELLS // helicase, lymphoid-specific // 10q24.2 // 3070 /// ENST000	HELLS	NM_018063	0.325055	-3.0764	FOX Si down vs FOX Sc	NM_018063 // GO:0001655 // urogenital system development // inferred from electr	NM_018063 // GO:0000775 // chromosome, centromeric region // inferred from seque	NM_018063 // GO:0000166 // nucleotide binding // inferred from electronic annota	NM_018063 // GenMAPP // Apoptosis /// AF155827 // GenMAPP // Apoptosis /// BX538	NM_018063 // Q9NRZ9 /// AF155827 // Q9NRZ9 /// BX538033 // Q9NRZ9 /// AB102716 /
19871	3134922	NM_052937 // PCMTD1 // protein-L-isoaspartate (D-aspartate) O-methyltransferase	PCMTD1	NM_052937	0.325523	-3.07198	FOX Si down vs FOX Sc	NM_052937 // GO:0006464 // protein modification process // inferred from electro	NM_052937 // GO:0005737 // cytoplasm // inferred from electronic annotation ///	NM_052937 // GO:0004719 // protein-L-isoaspartate (D-aspartate) O-methyltransfer	---	NM_052937 // Q658R8 /// NM_052937 // Q96MG8 /// NM_144651 // A1KZ92 /// BC032670
3753	3311157	NM_000274 // OAT // ornithine aminotransferase // 10q26 // 4942 /// NM_001171814	OAT	NM_000274	0.325663	-3.07066	FOX Si down vs FOX Sc	NM_000274 // GO:0007601 // visual perception // traceable author statement ///	NM_000274 // GO:0005737 // cytoplasm // inferred from electronic annotation ///	NM_000274 // GO:0004587 // ornithine-oxo-acid transaminase activity // inferred	---	AB208817 // Q59HE2 /// AB208817 // P04181 /// AB208817 // Q68CS0
20016	3185063	NM_003358 // UGCG // UDP-glucose ceramide glucosyltransferase // 9q31 // 7357 //	UGCG	NM_003358	0.325855	-3.06885	FOX Si down vs FOX Sc	NM_003358 // GO:0006665 // sphingolipid metabolic process // inferred from elect	NM_003358 // GO:0005624 // membrane fraction // traceable author statement ///	NM_003358 // GO:0008120 // ceramide glucosyltransferase activity // inferred fro	---	BC038711 // Q16739
6154	3617830	NM_014106 // ZNF770 // zinc finger protein 770 // 15q14 // 54989 /// ENST0000035	ZNF770	NM_014106	0.326419	-3.06354	FOX Si down vs FOX Sc	NM_014106 // GO:0045449 // regulation of transcription // inferred from electron	NM_014106 // GO:0005622 // intracellular // inferred from electronic annotation	NM_014106 // GO:0003677 // DNA binding // inferred from electronic annotation /	---	NM_014106 // Q6IQ21 /// BC071603 // Q6IQ21
11260	4054117	NM_005645 // TAF13 // TAF13 RNA polymerase II, TATA box binding protein (TBP)-as	TAF13	NM_005645	0.326914	-3.05891	FOX Si down vs FOX Sc	NM_005645 // GO:0006352 // transcription initiation // non-traceable author stat	NM_005645 // GO:0005634 // nucleus // inferred from electronic annotation /// N	NM_005645 // GO:0003700 // transcription factor activity // non-traceable author	NM_005645 // GenMAPP // RNA_transcription_Reactome /// BC121180 // GenMAPP // RN	NM_005645 // Q15543 /// BC121180 // Q15543
14906	3518169	NM_203497 // COMMD6 // COMM domain containing 6 // 13q22 // 170622 /// NM_203495	COMMD6	NM_203497	0.327957	-3.04918	FOX Si down vs FOX Sc	---	NM_203497 // GO:0005634 // nucleus // inferred from electronic annotation /// N	NM_203497 // GO:0005515 // protein binding // inferred from physical interaction	---	---
12281	3405531	NM_016355 // DDX47 // DEAD (Asp-Glu-Ala-Asp) box polypeptide 47 // 12p13.1 // 51	DDX47	NM_016355	0.327965	-3.0491	FOX Si down vs FOX Sc	---	NM_016355 // GO:0005634 // nucleus // inferred from electronic annotation /// N	NM_016355 // GO:0000166 // nucleotide binding // inferred from electronic annota	---	NM_016355 // A4UCU0 /// NM_016355 // Q9H0S4 /// NM_016355 // Q53GJ1 /// NM_01635
5359	3666686	NM_016101 // NIP7 // nuclear import 7 homolog (S. cerevisiae) // 16q22.1 // 5138	NIP7	NM_016101	0.328304	-3.04596	FOX Si down vs FOX Sc	NM_016101 // GO:0042255 // ribosome assembly // inferred from electronic annotat	NM_016101 // GO:0005634 // nucleus // inferred from electronic annotation /// N	NM_016101 // GO:0003723 // RNA binding // inferred from electronic annotation /	---	NM_016101 // Q9Y221 /// NM_016101 // B3KM49 /// BC015941 // Q9Y221 /// BC015941
11682	3150663	NM_003184 // TAF2 // TAF2 RNA polymerase II, TATA box binding protein (TBP)-asso	TAF2	NM_003184	0.328629	-3.04295	FOX Si down vs FOX Sc	NM_003184 // GO:0000086 // G2/M transition of mitotic cell cycle // inferred fro	NM_003184 // GO:0005634 // nucleus // inferred from electronic annotation /// N	NM_003184 // GO:0005515 // protein binding // inferred from physical interaction	---	NM_003184 // Q6P1X5 /// NM_003184 // B3KMH9 /// NM_003184 // B3KMD8 /// NM_00318
19103	3608298	NM_000057 // BLM // Bloom syndrome, RecQ helicase-like // 15q26.1 // 641 /// ENS	BLM	NM_000057	0.328819	-3.04119	FOX Si down vs FOX Sc	NM_000057 // GO:0000079 // regulation of cyclin-dependent protein kinase activit	NM_000057 // GO:0000781 // chromosome, telomeric region // inferred from direct	NM_000057 // GO:0000166 // nucleotide binding // inferred from electronic annota	---	NM_000057 // B2RAN0 /// NM_000057 // B7Z8C1 /// NM_000057 // Q3B7X0 /// U39817 /
12765	2916345	NM_006416 // SLC35A1 // solute carrier family 35 (CMP-sialic acid transporter),	SLC35A1	NM_006416	0.329229	-3.0374	FOX Si down vs FOX Sc	NM_006416 // GO:0005975 // carbohydrate metabolic process // traceable author st	NM_006416 // GO:0000139 // Golgi membrane // inferred from electronic annotation	NM_006416 // GO:0005338 // nucleotide-sugar transmembrane transporter activity /	---	NM_006416 // Q5W1L6 /// NM_006416 // Q5W1L7 /// NM_006416 // Q5W1L8 /// NM_00641
20248	3550392	NM_032632 // PAPOLA // poly(A) polymerase alpha // 14q32.31 // 10914 /// ENST000	PAPOLA	NM_032632	0.329338	-3.03639	FOX Si down vs FOX Sc	NM_032632 // GO:0006350 // transcription // inferred from electronic annotation	NM_032632 // GO:0005634 // nucleus // inferred from direct assay /// NM_032632	NM_032632 // GO:0000166 // nucleotide binding // inferred from electronic annota	NM_032632 // GenMAPP // mRNA_processing_Reactome /// BC036014 // GenMAPP // mRNA	NM_032632 // P51003 /// BC036014 // P51003
1567	3917851	NM_000454 // SOD1 // superoxide dismutase 1, soluble // 21q22.1|21q22.11 // 6647	SOD1	NM_000454	0.329439	-3.03546	FOX Si down vs FOX Sc	NM_000454 // GO:0000187 // activation of MAPK activity // inferred from sequence	NM_000454 // GO:0005576 // extracellular region // not recorded /// NM_000454 /	NM_000454 // GO:0004784 // superoxide dismutase activity // inferred from direct	---	NM_000454 // P00441 /// NM_000454 // A1YYW4 /// EF151142 // P00441
12855	2916390	NM_181837 // ORC3L // origin recognition complex, subunit 3-like (yeast) // 6q14	ORC3L	NM_181837	0.329615	-3.03384	FOX Si down vs FOX Sc	NM_181837 // GO:0006260 // DNA replication // not recorded /// NM_012381 // GO:	NM_181837 // GO:0005634 // nucleus // inferred from electronic annotation /// N	NM_181837 // GO:0003677 // DNA binding // inferred from electronic annotation /	NM_181837 // GenMAPP // Cell_cycle_KEGG /// NM_181837 // GenMAPP // DNA_replicat	NM_181837 // Q9UBD5 /// NM_012381 // Q9UBD5 /// AF125507 // Q9UBD5
7923	3145586	NM_015942 // MTERFD1 // MTERF domain containing 1 // 8q22.1 // 51001 /// ENST000	MTERFD1	NM_015942	0.330094	-3.02944	FOX Si down vs FOX Sc	---	NM_015942 // GO:0005634 // nucleus // inferred from direct assay /// NM_015942	---	---	BC012995 // Q96E29
11881	3149843	NM_006265 // RAD21 // RAD21 homolog (S. pombe) // 8q24 // 5885 /// ENST000002973	RAD21	NM_006265	0.330348	-3.02711	FOX Si down vs FOX Sc	NM_006265 // GO:0006302 // double-strand break repair // traceable author statem	NM_006265 // GO:0000228 // nuclear chromosome // inferred from electronic annota	NM_006265 // GO:0005515 // protein binding // inferred from physical interaction	---	NM_006265 // O60216 /// NM_006265 // B3KUT8 /// BC050381 // O60216 /// BC050381
9189	3366903	NM_001135091 // MUC15 // mucin 15, cell surface associated // 11p14.3 // 143662	MUC15	NM_001135091	0.330482	-3.02588	FOX Si down vs FOX Sc	---	NM_001135091 // GO:0005576 // extracellular region // inferred from electronic a	---	---	NM_001135091 // Q8N387 /// NM_145650 // Q8N387 /// NM_001135092 // Q8N387 /// AY
205	2427688	NM_018372 // C1orf103 // chromosome 1 open reading frame 103 // 1p13.3 // 55791	C1orf103	NM_018372	0.330592	-3.02488	FOX Si down vs FOX Sc	---	---	NM_018372 // GO:0005515 // protein binding // inferred from physical interaction	---	NM_018372 // Q5T3J3 /// NM_001006945 // Q5T3J3 /// AY190122 // Q5T3J3
15587	3044753	NR_024466 // LSM5 // LSM5 homolog, U6 small nuclear RNA associated (S. cerevisia	LSM5	NR_024466	0.330688	-3.024	FOX Si down vs FOX Sc	NR_024466 // GO:0006397 // mRNA processing // inferred from electronic annotatio	NR_024466 // GO:0005634 // nucleus // inferred from electronic annotation /// N	NR_024466 // GO:0003723 // RNA binding // inferred from electronic annotation /	---	NR_024466 // Q9Y4Y9 /// NM_012322 // Q9Y4Y9 /// NM_001130710 // Q9Y4Y9 /// AF182
17655	3462094	NM_144982 // ZFC3H1 // zinc finger, C3H1-type containing // 12q21.1 // 196441 //	ZFC3H1	NM_144982	0.330711	-3.02379	FOX Si down vs FOX Sc	NM_144982 // GO:0006396 // RNA processing // inferred from electronic annotation	NM_144982 // GO:0005622 // intracellular // inferred from electronic annotation	NM_144982 // GO:0005488 // binding // inferred from electronic annotation /// N	---	NM_144982 // O60293 /// AB011118 // O60293
11787	3590388	NM_016359 // NUSAP1 // nucleolar and spindle associated protein 1 // 15q15.1 //	NUSAP1	NM_016359	0.330928	-3.02181	FOX Si down vs FOX Sc	NM_016359 // GO:0000070 // mitotic sister chromatid segregation // inferred from	NM_016359 // GO:0005634 // nucleus // inferred from electronic annotation /// N	NM_016359 // GO:0003677 // DNA binding // inferred from electronic annotation /	---	NM_016359 // Q9BXS6 /// NM_018454 // Q9BXS6 /// NM_001129897 // Q9BXS6 /// AF290
3436	3505319	NM_014363 // SACS // spastic ataxia of Charlevoix-Saguenay (sacsin) // 13q12 //	SACS	NM_014363	0.331067	-3.02054	FOX Si down vs FOX Sc	NM_014363 // GO:0006457 // protein folding // non-traceable author statement //	NM_014363 // GO:0005634 // nucleus // inferred from direct assay /// NM_014363	NM_014363 // GO:0005524 // ATP binding // inferred from electronic annotation /	---	NM_014363 // Q9NZJ4
15835	3300350	NM_004969 // IDE // insulin-degrading enzyme // 10q23-q25 // 3416 /// NM_0011659	IDE	NM_004969	0.331253	-3.01884	FOX Si down vs FOX Sc	NM_004969 // GO:0006508 // proteolysis // traceable author statement /// NM_004	NM_004969 // GO:0005615 // extracellular space // inferred from electronic annot	NM_004969 // GO:0000166 // nucleotide binding // inferred from electronic annota	---	NM_004969 // B2R721 /// NM_004969 // Q59GA5 /// NM_001165946 // B2R721 /// NM_00
18412	3657367	NM_003414 // ZNF267 // zinc finger protein 267 // 16p11.2 // 10308 /// ENST00000	ZNF267	NM_003414	0.331516	-3.01645	FOX Si down vs FOX Sc	NM_003414 // GO:0006355 // regulation of transcription, DNA-dependent // inferre	NM_003414 // GO:0005622 // intracellular // inferred from electronic annotation	NM_003414 // GO:0003677 // DNA binding // inferred from electronic annotation /	---	NM_003414 // B3KU17 /// NM_003414 // Q14586 /// BC036367 // Q14586 /// BC036367
14927	2554448	NM_001114636 // FANCL // Fanconi anemia, complementation group L // 2p16.1 // 55	FANCL	NM_001114636	0.331801	-3.01385	FOX Si down vs FOX Sc	NM_001114636 // GO:0006281 // DNA repair // inferred from electronic annotation	NM_001114636 // GO:0005634 // nucleus // inferred from electronic annotation //	NM_001114636 // GO:0005515 // protein binding // inferred from electronic annota	---	NM_001114636 // Q9NW38 /// NM_018062 // Q9NW38 /// NM_006296 // Q86Y07 /// NM_00
759	3247757	NM_003338 // UBE2D1 // ubiquitin-conjugating enzyme E2D 1 (UBC4/5 homolog, yeast	UBE2D1	NM_003338	0.332	-3.01205	FOX Si down vs FOX Sc	NM_003338 // GO:0000209 // protein polyubiquitination // inferred from direct as	NM_003338 // GO:0005654 // nucleoplasm // not recorded /// NM_003338 // GO:0005	NM_003338 // GO:0000166 // nucleotide binding // inferred from electronic annota	NM_003338 // GenMAPP // Proteasome_Degradation /// AF257220 // GenMAPP // Protea	NM_003338 // P51668 /// AF257220 // P51668
2141	3918447	NM_207585 // IFNAR2 // interferon (alpha, beta and omega) receptor 2 // 21q22.1|	IFNAR2	NM_207585	0.332205	-3.01019	FOX Si down vs FOX Sc	NM_207585 // GO:0006357 // regulation of transcription from RNA polymerase II pr	NM_207585 // GO:0005576 // extracellular region // traceable author statement /	NM_207585 // GO:0004872 // receptor activity // inferred from electronic annotat	---	NM_207585 // Q15467 /// NM_207585 // P48551 /// NM_000874 // P48551 /// L41944 /
15964	3410384	NM_018169 // C12orf35 // chromosome 12 open reading frame 35 // 12p11.21 // 5519	C12orf35	NM_018169	0.33254	-3.00716	FOX Si down vs FOX Sc	---	---	---	---	NM_018169 // Q9HCM1 /// BC140819 // Q9HCM1
7391	2899772	NM_080596 // HIST1H2AH // histone cluster 1, H2ah // 6p21.33 // 85235 /// BC1343	HIST1H2AH	NM_080596	0.332809	-3.00473	FOX Si down vs FOX Sc	NM_080596 // GO:0006334 // nucleosome assembly // inferred from electronic annot	NM_080596 // GO:0000786 // nucleosome // inferred from electronic annotation //	NM_080596 // GO:0003677 // DNA binding // inferred from electronic annotation /	---	BC134366 // A3KPC7
18091	3292735	NM_152707 // SLC25A16 // solute carrier family 25 (mitochondrial carrier; Graves	SLC25A16	NM_152707	0.332907	-3.00384	FOX Si down vs FOX Sc	NM_152707 // GO:0006810 // transport // non-traceable author statement /// NM_1	NM_152707 // GO:0005739 // mitochondrion // inferred from electronic annotation	NM_152707 // GO:0005488 // binding // inferred from electronic annotation /// N	---	AK298510 // B4DPV4
21855	2706985	NM_020409 // MRPL47 // mitochondrial ribosomal protein L47 // 3q26.33 // 57129 /	MRPL47	NM_020409	0.33299	-3.0031	FOX Si down vs FOX Sc	NM_020409 // GO:0006412 // translation // inferred from electronic annotation /	NM_020409 // GO:0005575 // cellular_component // no biological data available /	NM_020409 // GO:0003674 // molecular_function // no biological data available /	---	BC032522 // Q9HD33
3649	2626141	NM_001098783 // RPP14 // ribonuclease P/MRP 14kDa subunit // 3p14.3 // 11102 ///	RPP14	NM_001098783	0.333167	-3.0015	FOX Si down vs FOX Sc	NM_001098783 // GO:0008033 // tRNA processing // inferred from electronic annota	NM_001098783 // GO:0005634 // nucleus // inferred from electronic annotation //	NM_001098783 // GO:0003723 // RNA binding // traceable author statement /// NM_	---	NM_001098783 // O95059 /// NM_007042 // O95059 /// AF001175 // O95059
9312	4026560	NM_152274 // FAM58A // family with sequence similarity 58, member A // Xq28 // 9	FAM58A	NM_152274	0.333263	-3.00063	FOX Si down vs FOX Sc	---	---	NM_152274 // GO:0005515 // protein binding // inferred from physical interaction	---	NM_152274 // Q8N1B3 /// NM_001130997 // Q8N1B3 /// BC007232 // Q8N1B3
8009	3670668	NM_015251 // ATMIN // ATM interactor // 16q23.2 // 23300 /// ENST00000299575 //	ATMIN	NM_015251	0.333542	-2.99813	FOX Si down vs FOX Sc	NM_015251 // GO:0006974 // response to DNA damage stimulus // inferred from elec	NM_015251 // GO:0005622 // intracellular // inferred from electronic annotation	NM_015251 // GO:0008270 // zinc ion binding // inferred from electronic annotati	---	NM_015251 // O43313 /// AB007891 // O43313
2249	3250168	NM_004896 // VPS26A // vacuolar protein sorting 26 homolog A (S. pombe) // 10q21	VPS26A	NM_004896	0.333855	-2.99531	FOX Si down vs FOX Sc	NM_004896 // GO:0007034 // vacuolar transport // inferred from electronic annota	NM_004896 // GO:0005737 // cytoplasm // inferred from electronic annotation ///	NM_004896 // GO:0005515 // protein binding // inferred from physical interaction	---	NM_004896 // O75436 /// NM_001035260 // O75436
11980	3929291	AF282851 // C21orf59 // chromosome 21 open reading frame 59 // 21q22.1 // 56683	C21orf59	AF282851	0.334013	-2.99389	FOX Si down vs FOX Sc	---	AF282851 // GO:0005634 // nucleus // inferred from direct assay /// AF282851 //	---	---	AF282851 // P57076 /// AF282851 // Q9NX33 /// AF282851 // Q53FH0 /// AK300970 //
6476	3448428	NM_018164 // C12orf11 // chromosome 12 open reading frame 11 // 12p11.23 // 5572	C12orf11	NM_018164	0.334168	-2.9925	FOX Si down vs FOX Sc	NM_018164 // GO:0007049 // cell cycle // inferred from electronic annotation //	---	---	---	NM_018164 // Q9NVM9 /// NM_018164 // Q9NW22 /// BC003081 // Q9NVM9 /// BC003081
10339	3428131	NM_017988 // SCYL2 // SCY1-like 2 (S. cerevisiae) // 12q23.1 // 55681 /// ENST00	SCYL2	NM_017988	0.334244	-2.99182	FOX Si down vs FOX Sc	NM_017988 // GO:0006468 // protein amino acid phosphorylation // inferred from e	NM_017988 // GO:0005737 // cytoplasm // inferred from electronic annotation ///	NM_017988 // GO:0004672 // protein kinase activity // inferred from electronic a	---	AK292980 // Q6P3W7
2274	3504434	NM_022459 // XPO4 // exportin 4 // 13q11 // 64328 /// ENST00000255305 // XPO4 //	XPO4	NM_022459	0.334334	-2.99102	FOX Si down vs FOX Sc	NM_022459 // GO:0015031 // protein transport // inferred from electronic annotat	NM_022459 // GO:0005634 // nucleus // inferred from electronic annotation /// N	NM_022459 // GO:0005515 // protein binding // inferred from physical interaction	---	NM_022459 // Q9C0E2 /// NM_022459 // Q86VC1 /// NM_022459 // Q8IVQ8 /// BC113571
7075	2824986	NM_016144 // COMMD10 // COMM domain containing 10 // 5q23.1 // 51397 /// ENST000	COMMD10	NM_016144	0.3344	-2.99043	FOX Si down vs FOX Sc	---	---	NM_016144 // GO:0005515 // protein binding // inferred from physical interaction	---	NM_016144 // Q9Y6G5 /// BC005179 // Q9Y6G5
9808	3842675	AK297170 // ZNF542 // zinc finger protein 542 // 19q13.43 // 147947 /// ENST0000	ZNF542	AK297170	0.334686	-2.98787	FOX Si down vs FOX Sc	AK297170 // GO:0006355 // regulation of transcription, DNA-dependent // inferred	AK297170 // GO:0005622 // intracellular // inferred from electronic annotation	AK297170 // GO:0003677 // DNA binding // inferred from electronic annotation //	---	AK297170 // Q5EBM4
18456	3183364	NM_018112 // TMEM38B // transmembrane protein 38B // 9q31.2 // 55151 /// ENST000	TMEM38B	NM_018112	0.335281	-2.98257	FOX Si down vs FOX Sc	NM_018112 // GO:0006811 // ion transport // inferred from electronic annotation	NM_018112 // GO:0005783 // endoplasmic reticulum // inferred from electronic ann	NM_018112 // GO:0005267 // potassium channel activity // traceable author statem	---	NM_018112 // Q9NVV0 /// BC000049 // Q9NVV0
6319	2934131	NM_005891 // ACAT2 // acetyl-CoA acetyltransferase 2 // 6q25.3 // 39 /// ENST000	ACAT2	NM_005891	0.335328	-2.98215	FOX Si down vs FOX Sc	NM_005891 // GO:0006629 // lipid metabolic process // inferred by curator /// N	NM_005891 // GO:0005737 // cytoplasm // inferred from direct assay /// ENST0000	NM_005891 // GO:0003985 // acetyl-CoA C-acetyltransferase activity // inferred f	---	NM_005891 // Q9BWD1 /// NM_005891 // Q59GW6 /// AK294273 // B7Z233
5475	2348060	NM_021190 // PTBP2 // polypyrimidine tract binding protein 2 // 1p22.1-p21.3 //	PTBP2	NM_021190	0.335406	-2.98146	FOX Si down vs FOX Sc	NM_021190 // GO:0006397 // mRNA processing // inferred from electronic annotatio	NM_021190 // GO:0005634 // nucleus // inferred from electronic annotation /// E	NM_021190 // GO:0000166 // nucleotide binding // inferred from electronic annota	NM_021190 // GenMAPP // mRNA_processing_Reactome /// AB051232 // GenMAPP // mRNA	NM_021190 // Q9UKA9 /// AB051232 // Q9UKA9 /// AF530580 // Q9UKA9 /// AF530581 /
10027	4002809	NM_024122 // APOO // apolipoprotein O // Xp22.11 // 79135 /// NR_026545 // APOO	APOO	NM_024122	0.335662	-2.97919	FOX Si down vs FOX Sc	NM_024122 // GO:0006869 // lipid transport // inferred from electronic annotatio	NM_024122 // GO:0005576 // extracellular region // inferred from electronic anno	---	---	NM_024122 // Q9BUR5 /// NR_026545 // Q9BUR5 /// BC010102 // Q9BUR5
14652	3603336	NM_004136 // IREB2 // iron-responsive element binding protein 2 // 15q25.1 // 36	IREB2	NM_004136	0.335661	-2.97919	FOX Si down vs FOX Sc	NM_004136 // GO:0006417 // regulation of translation // inferred from electronic	NM_004136 // GO:0005737 // cytoplasm // non-traceable author statement /// NM_0	NM_004136 // GO:0003723 // RNA binding // inferred from direct assay /// NM_004	---	NM_004136 // P48200 /// AK292992 // P48200
6347	3168508	NM_014791 // MELK // maternal embryonic leucine zipper kinase // 9p13.2 // 9833	MELK	NM_014791	0.335671	-2.97911	FOX Si down vs FOX Sc	NM_014791 // GO:0006468 // protein amino acid phosphorylation // inferred from e	NM_014791 // GO:0005737 // cytoplasm // inferred from electronic annotation ///	NM_014791 // GO:0000166 // nucleotide binding // inferred from electronic annota	---	NM_014791 // Q14680 /// NM_014791 // Q53GX0 /// BC014039 // Q14680 /// BC014039
10480	4027769	NM_001289 // CLIC2 // chloride intracellular channel 2 // Xq28 // 1193 /// ENST0	CLIC2	NM_001289	0.335964	-2.97651	FOX Si down vs FOX Sc	NM_001289 // GO:0006810 // transport // traceable author statement /// NM_00128	NM_001289 // GO:0005622 // intracellular // inferred from direct assay /// NM_0	NM_001289 // GO:0005244 // voltage-gated ion channel activity // inferred from e	---	NM_001289 // O15247 /// AK292785 // O15247
1970	3614087	NM_130839 // UBE3A // ubiquitin protein ligase E3A // 15q11-q13 // 7337 /// NM_0	UBE3A	NM_130839	0.336085	-2.97544	FOX Si down vs FOX Sc	NM_130839 // GO:0006464 // protein modification process // inferred from electro	NM_130839 // GO:0000502 // proteasome complex // inferred from electronic annota	NM_130839 // GO:0004842 // ubiquitin-protein ligase activity // inferred from el	---	NM_130839 // Q05086 /// NM_000462 // Q05086 /// NM_130838 // Q05086 /// U84404 /
9246	3426917	NM_006838 // METAP2 // methionyl aminopeptidase 2 // 12q22 // 10988 /// ENST0000	METAP2	NM_006838	0.336677	-2.97021	FOX Si down vs FOX Sc	NM_006838 // GO:0006508 // proteolysis // inferred from electronic annotation /	NM_006838 // GO:0005737 // cytoplasm // inferred from direct assay /// ENST0000	NM_006838 // GO:0004177 // aminopeptidase activity // inferred from direct assay	---	NM_006838 // P50579 /// NM_006838 // Q96B43 /// NM_006838 // Q8NB11 /// AK125296
17258	3291682	NM_032776 // JMJD1C // jumonji domain containing 1C // 10q21.3 // 221037 /// NM_	JMJD1C	NM_032776	0.337045	-2.96697	FOX Si down vs FOX Sc	NM_032776 // GO:0006355 // regulation of transcription, DNA-dependent // traceab	NM_032776 // GO:0005622 // intracellular // non-traceable author statement ///	NM_032776 // GO:0005515 // protein binding // inferred from physical interaction	---	NM_032776 // Q15652 /// NM_032776 // A0PJE4 /// EF068222 // A0T124 /// EF068222
14688	3543411	NM_021239 // RBM25 // RNA binding motif protein 25 // 14q24.3 // 58517 /// ENST0	RBM25	NM_021239	0.337078	-2.96667	FOX Si down vs FOX Sc	NM_021239 // GO:0000381 // regulation of alternative nuclear mRNA splicing, via	NM_021239 // GO:0005634 // nucleus // inferred from electronic annotation /// N	NM_021239 // GO:0000166 // nucleotide binding // inferred from electronic annota	---	NM_021239 // P49756 /// AL832314 // P49756 /// AL832314 // Q16083
10343	3623424	NM_004236 // COPS2 // COP9 constitutive photomorphogenic homolog subunit 2 (Arab	COPS2	NM_004236	0.337279	-2.96491	FOX Si down vs FOX Sc	NM_004236 // GO:0006366 // transcription from RNA polymerase II promoter // trac	NM_004236 // GO:0005634 // nucleus // inferred from direct assay /// NM_004236	NM_004236 // GO:0004871 // signal transducer activity // non-traceable author st	---	NM_004236 // B2R6N0 /// NM_004236 // Q53HJ0 /// NM_004236 // P61201 /// NM_00423
15969	3800070	NM_001098801 // C18orf19 // chromosome 18 open reading frame 19 // 18p11.21 // 1	C18orf19	NM_001098801	0.337284	-2.96486	FOX Si down vs FOX Sc	---	NM_001098801 // GO:0016020 // membrane // inferred from electronic annotation /	---	---	AK055618 // Q96ND0
2425	2515369	NM_003642 // HAT1 // histone acetyltransferase 1 // 2q31.2-q33.1 // 8520 /// NR_	HAT1	NM_003642	0.337396	-2.96387	FOX Si down vs FOX Sc	NM_003642 // GO:0006323 // DNA packaging // traceable author statement /// NM_0	NM_003642 // GO:0005634 // nucleus // inferred from electronic annotation /// N	NM_003642 // GO:0004402 // histone acetyltransferase activity // inferred from e	---	BC063003 // Q6P594 /// AF030424 // O14929 /// BC018682 // Q8WWB9 /// BC018682 //
19017	2534564	NM_080678 // UBE2F // ubiquitin-conjugating enzyme E2F (putative) // 2q37.3 // 1	UBE2F	NM_080678	0.337724	-2.961	FOX Si down vs FOX Sc	NM_080678 // GO:0045116 // protein neddylation // inferred from direct assay //	---	NM_080678 // GO:0000166 // nucleotide binding // inferred from electronic annota	---	BC010549 // Q969M7 /// AK294107 // Q969M7 /// AK297502 // Q969M7 /// AK290063 //
8426	3256074	NM_004329 // BMPR1A // bone morphogenetic protein receptor, type IA // 10q22.3 /	BMPR1A	NM_004329	0.338135	-2.9574	FOX Si down vs FOX Sc	NM_004329 // GO:0001707 // mesoderm formation // inferred from electronic annota	NM_004329 // GO:0005886 // plasma membrane // not recorded /// NM_004329 // GO:	NM_004329 // GO:0000166 // nucleotide binding // inferred from electronic annota	---	NM_004329 // P36894 /// NM_004329 // B5BUG9 /// BC028383 // P36894 /// BC028383
16243	2641263	NM_004637 // RAB7A // RAB7A, member RAS oncogene family // 3q21.3 // 7879 /// EN	RAB7A	NM_004637	0.338248	-2.95641	FOX Si down vs FOX Sc	NM_004637 // GO:0006897 // endocytosis // traceable author statement /// NM_004	NM_004637 // GO:0005737 // cytoplasm // inferred from direct assay /// NM_00463	NM_004637 // GO:0000166 // nucleotide binding // inferred from electronic annota	---	NM_004637 // Q9P156 /// NM_004637 // P51149 /// BC008721 // P51149 /// BC008721
21830	3526378	NM_001127202 // PCID2 // PCI domain containing 2 // 13q34 // 55795 /// NM_001127	PCID2	NM_001127202	0.338443	-2.9547	FOX Si down vs FOX Sc	NM_001127202 // GO:0008150 // biological_process // no biological data available	NM_001127202 // GO:0005575 // cellular_component // no biological data available	NM_001127202 // GO:0003674 // molecular_function // no biological data available	---	NM_001127202 // Q5JVF3 /// NM_001127203 // Q5JVF3 /// NM_018386 // Q5JVF3 /// BC
258	3307120	NM_022494 // ZDHHC6 // zinc finger, DHHC-type containing 6 // 10q25.2 // 64429 /	ZDHHC6	NM_022494	0.338644	-2.95295	FOX Si down vs FOX Sc	---	NM_022494 // GO:0016020 // membrane // inferred from electronic annotation ///	NM_022494 // GO:0008270 // zinc ion binding // inferred from electronic annotati	---	NM_022494 // Q9H6R6 /// BX647270 // Q9H6R6
19385	2510485	NM_018151 // RIF1 // RAP1 interacting factor homolog (yeast) // 2q23.3 // 55183	RIF1	NM_018151	0.338701	-2.95245	FOX Si down vs FOX Sc	NM_018151 // GO:0006974 // response to DNA damage stimulus // inferred from elec	NM_018151 // GO:0000781 // chromosome, telomeric region // inferred from electro	NM_018151 // GO:0005488 // binding // inferred from electronic annotation /// N	---	NM_018151 // Q5UIP0 /// NM_018151 // B4DRJ4 /// NM_001177663 // Q5UIP0 /// NM_00
9309	2962820	NM_002395 // ME1 // malic enzyme 1, NADP(+)-dependent, cytosolic // 6q12 // 4199	ME1	NM_002395	0.338986	-2.94997	FOX Si down vs FOX Sc	NM_002395 // GO:0005975 // carbohydrate metabolic process // non-traceable autho	NM_002395 // GO:0005625 // soluble fraction // inferred from electronic annotati	NM_002395 // GO:0004470 // malic enzyme activity // inferred from direct assay	---	NM_002395 // Q8WVX2 /// NM_002395 // P48163 /// AK289783 // A8K168 /// AK289783
21057	3111530	NM_020189 // ENY2 // enhancer of yellow 2 homolog (Drosophila) // 8q23.1 // 5694	ENY2	NM_020189	0.339439	-2.94603	FOX Si down vs FOX Sc	NM_020189 // GO:0006810 // transport // inferred from electronic annotation ///	NM_020189 // GO:0000124 // SAGA complex // inferred from direct assay /// NM_02	NM_020189 // GO:0003713 // transcription coactivator activity // inferred from d	---	NM_020189 // Q9NPA8 /// AK095651 // Q9NPA8
5057	2652675	NM_018098 // ECT2 // epithelial cell transforming sequence 2 oncogene // 3q26.1-	ECT2	NM_018098	0.339673	-2.94401	FOX Si down vs FOX Sc	NM_018098 // GO:0006915 // apoptosis // not recorded /// NM_018098 // GO:000862	NM_018098 // GO:0005622 // intracellular // inferred from electronic annotation	NM_018098 // GO:0004871 // signal transducer activity // inferred from mutant ph	---	NM_018098 // Q9H8V3 /// NM_018098 // Q96SJ9 /// AY376439 // Q6U836 /// AY376439
1481	4017810	NM_022977 // ACSL4 // acyl-CoA synthetase long-chain family member 4 // Xq22.3-q	ACSL4	NM_022977	0.339807	-2.94284	FOX Si down vs FOX Sc	NM_022977 // GO:0006629 // lipid metabolic process // inferred from electronic a	NM_022977 // GO:0005739 // mitochondrion // inferred from electronic annotation	NM_022977 // GO:0000166 // nucleotide binding // inferred from electronic annota	NM_022977 // GenMAPP // Fatty_Acid_Degradation /// NM_022977 // GenMAPP // Mitoc	NM_022977 // O60488 /// NM_004458 // O60488 /// AF030555 // O60488
6727	2325192	NM_000975 // RPL11 // ribosomal protein L11 // 1p36.1-p35 // 6135 /// ENST000003	RPL11	NM_000975	0.339991	-2.94125	FOX Si down vs FOX Sc	NM_000975 // GO:0006364 // rRNA processing // inferred from mutant phenotype //	NM_000975 // GO:0005622 // intracellular // inferred from electronic annotation	NM_000975 // GO:0003723 // RNA binding // traceable author statement /// NM_000	NM_000975 // GenMAPP // Ribosomal_Proteins /// L05092 // GenMAPP // Ribosomal_Pr	NM_000975 // Q5VVD0 /// NM_000975 // P62913 /// L05092 // P62913 /// L05092 // Q
12496	3321269	NM_032228 // FAR1 // fatty acyl CoA reductase 1 // 11p15.2 // 84188 /// ENST0000	FAR1	NM_032228	0.340039	-2.94084	FOX Si down vs FOX Sc	NM_032228 // GO:0008610 // lipid biosynthetic process // inferred from electroni	NM_032228 // GO:0005777 // peroxisome // inferred from electronic annotation //	NM_032228 // GO:0005515 // protein binding // inferred from physical interaction	---	NM_032228 // B2RDG1 /// NM_032228 // Q8WVX9 /// AY600449 // Q8WVX9 /// AY600449
11161	2380785	NM_138794 // LYPLAL1 // lysophospholipase-like 1 // 1q41 // 127018 /// ENST00000	LYPLAL1	NM_138794	0.340116	-2.94018	FOX Si down vs FOX Sc	NM_138794 // GO:0008150 // biological_process // no biological data available /	NM_138794 // GO:0005575 // cellular_component // no biological data available /	NM_138794 // GO:0004622 // lysophospholipase activity // non-traceable author st	---	NM_138794 // B3KVW3 /// AK291542 // A8K677 /// AK291542 // B3KVW3
6111	2434319	NM_030920 // ANP32E // acidic (leucine-rich) nuclear phosphoprotein 32 family, m	ANP32E	NM_030920	0.340293	-2.93865	FOX Si down vs FOX Sc	---	NM_030920 // GO:0005634 // nucleus // inferred from direct assay /// NM_030920	NM_030920 // GO:0005515 // protein binding // inferred from electronic annotatio	---	NM_030920 // Q9BTT0 /// NM_030920 // Q53F20 /// NM_001136478 // Q9BTT0 /// NM_00
6984	3390067	NM_002519 // NPAT // nuclear protein, ataxia-telangiectasia locus // 11q22-q23 /	NPAT	NM_002519	0.340373	-2.93795	FOX Si down vs FOX Sc	NM_002519 // GO:0000083 // regulation of transcription involved in G1/S-phase of	NM_002519 // GO:0005634 // nucleus // inferred from direct assay /// NM_002519	NM_002519 // GO:0003700 // transcription factor activity // inferred from direct	X91196 // GenMAPP // Cell_cycle_KEGG /// X91196 // GenMAPP // G1_to_S_cell_cycle	NM_002519 // Q14207 /// NM_000051 // A8WFP7 /// NM_000051 // Q8TDS0 /// NM_00005
8433	3925439	NM_006948 // HSPA13 // heat shock protein 70kDa family, member 13 // 21q11.1|21q	HSPA13	NM_006948	0.340683	-2.93528	FOX Si down vs FOX Sc	---	NM_006948 // GO:0005783 // endoplasmic reticulum // inferred from electronic ann	NM_006948 // GO:0000166 // nucleotide binding // inferred from electronic annota	---	NM_006948 // P48723 /// NM_006948 // Q53FK2 /// NM_006948 // B3KY30 /// BC036370
6886	3060245	NM_018843 // SLC25A40 // solute carrier family 25, member 40 // 7q21.12 // 55972	SLC25A40	NM_018843	0.340872	-2.93366	FOX Si down vs FOX Sc	NM_018843 // GO:0055085 // transmembrane transport // inferred from electronic a	NM_018843 // GO:0005739 // mitochondrion // inferred from electronic annotation	NM_018843 // GO:0005488 // binding // inferred from electronic annotation /// E	---	NM_018843 // Q8TBP6 /// AK290848 // Q8TBP6
4183	3081613	NM_022458 // LMBR1 // limb region 1 homolog (mouse) // 7q36 // 64327 /// ENST000	LMBR1	NM_022458	0.341814	-2.92557	FOX Si down vs FOX Sc	---	NM_022458 // GO:0016020 // membrane // inferred from electronic annotation ///	NM_022458 // GO:0004872 // receptor activity // inferred from electronic annotat	---	NM_022458 // Q8NDP7 /// NM_022458 // Q8WVP7 /// AF063592 // Q9H3J2
12494	3591044	NM_018097 // HAUS2 // HAUS augmin-like complex, subunit 2 // 15q15.2 // 55142 //	HAUS2	NM_018097	0.34182	-2.92552	FOX Si down vs FOX Sc	NM_018097 // GO:0007049 // cell cycle // inferred from electronic annotation //	NM_018097 // GO:0005737 // cytoplasm // inferred from electronic annotation ///	NM_018097 // GO:0003674 // molecular_function // no biological data available /	---	NM_018097 // Q9NVX0 /// NM_001130447 // Q9NVX0 /// AK022939 // Q9NVX0
14563	3263555	NM_016824 // ADD3 // adducin 3 (gamma) // 10q24.2-q24.3 // 120 /// NM_001121 //	ADD3	NM_016824	0.34202	-2.92381	FOX Si down vs FOX Sc	---	NM_016824 // GO:0000794 // condensed nuclear chromosome // inferred from electro	NM_016824 // GO:0003779 // actin binding // inferred from electronic annotation	---	NM_016824 // Q9UEY8 /// NM_016824 // Q53FL4 /// NM_001121 // Q9UEY8 /// NM_00112
10553	2549092	NM_005633 // SOS1 // son of sevenless homolog 1 (Drosophila) // 2p22-p21 // 6654	SOS1	NM_005633	0.342247	-2.92186	FOX Si down vs FOX Sc	NM_005633 // GO:0006915 // apoptosis // not recorded /// NM_005633 // GO:000716	NM_005633 // GO:0005622 // intracellular // inferred from electronic annotation	NM_005633 // GO:0003677 // DNA binding // inferred from electronic annotation /	L13857 // GenMAPP // Integrin-mediated_cell_adhesion_KEGG	NM_005633 // Q59GG9 /// L13857 // Q07889 /// L13857 // Q59GG9
18133	3716893	NM_024857 // ATAD5 // ATPase family, AAA domain containing 5 // 17q11.2 // 79915	ATAD5	NM_024857	0.342537	-2.91939	FOX Si down vs FOX Sc	NM_024857 // GO:0006974 // response to DNA damage stimulus // inferred from elec	NM_024857 // GO:0005634 // nucleus // inferred from electronic annotation /// E	NM_024857 // GO:0000166 // nucleotide binding // inferred from electronic annota	---	NM_024857 // Q96QE3 /// AY557611 // Q96QE3
14787	3603436	NM_000745 // CHRNA5 // cholinergic receptor, nicotinic, alpha 5 // 15q24 // 1138	CHRNA5	NM_000745	0.342633	-2.91857	FOX Si down vs FOX Sc	NM_000745 // GO:0006810 // transport // non-traceable author statement /// NM_0	NM_000745 // GO:0005886 // plasma membrane // inferred from electronic annotatio	NM_000745 // GO:0004872 // receptor activity // inferred from electronic annotat	---	NM_000745 // Q6EWN4 /// NM_000745 // P30532 /// BC033639 // P30532 /// BC033639
651	2783473	NM_001001701 // C4orf3 // chromosome 4 open reading frame 3 // 4q26 // 401152 //	C4orf3	NM_001001701	0.342893	-2.91636	FOX Si down vs FOX Sc	---	NM_001001701 // GO:0016020 // membrane // inferred from electronic annotation /	---	---	BC017399 // Q8WVX3
18473	3303300	NM_001278 // CHUK // conserved helix-loop-helix ubiquitous kinase // 10q24-q25 /	CHUK	NM_001278	0.342941	-2.91595	FOX Si down vs FOX Sc	NM_001278 // GO:0002011 // morphogenesis of an epithelial sheet // inferred from	NM_001278 // GO:0005634 // nucleus // inferred from direct assay /// NM_001278	NM_001278 // GO:0000166 // nucleotide binding // inferred from electronic annota	---	AB209028 // Q59GT1
8136	2546285	NM_017910 // TRMT61B // tRNA methyltransferase 61 homolog B (S. cerevisiae) // 2	TRMT61B	NM_017910	0.343018	-2.9153	FOX Si down vs FOX Sc	NM_017910 // GO:0008033 // tRNA processing // inferred from electronic annotatio	NM_182756 // GO:0005634 // nucleus // inferred from direct assay /// NM_0011426	NM_017910 // GO:0008168 // methyltransferase activity // inferred from electroni	---	NM_017910 // Q9BVS5 /// BC010365 // Q9BVS5
816	3467637	NM_015054 // UHRF1BP1L // UHRF1 binding protein 1-like // 12q23.1 // 23074 /// N	UHRF1BP1L	NM_015054	0.343149	-2.91418	FOX Si down vs FOX Sc	BC108670 // GO:0006468 // protein amino acid phosphorylation // non-traceable au	BC108670 // GO:0005737 // cytoplasm // inferred from sequence or structural simi	BC108670 // GO:0000166 // nucleotide binding // non-traceable author statement	---	NM_015054 // A0JNW5 /// NM_015054 // Q63HQ7 /// BC127017 // A0JNW5 /// BC127017
17791	3911814	NM_016045 // SLMO2 // slowmo homolog 2 (Drosophila) // 20q13.32 // 51012 /// ENS	SLMO2	NM_016045	0.343164	-2.91405	FOX Si down vs FOX Sc	---	---	---	---	NM_016045 // Q9Y3B1 /// BC013969 // Q9Y3B1
18216	3182957	NM_015469 // NIPSNAP3A // nipsnap homolog 3A (C. elegans) // 9q31.1 // 25934 ///	NIPSNAP3A	NM_015469	0.343418	-2.9119	FOX Si down vs FOX Sc	---	NM_015469 // GO:0005737 // cytoplasm // inferred from electronic annotation ///	---	---	NM_015469 // Q9UFN0 /// NM_018376 // Q9BS92 /// BC005935 // Q9UFN0
10009	3283378	NM_018109 // MTPAP // mitochondrial poly(A) polymerase // 10p11.23 // 55149 ///	MTPAP	NM_018109	0.343613	-2.91025	FOX Si down vs FOX Sc	NM_018109 // GO:0006350 // transcription // inferred from electronic annotation	NM_018109 // GO:0005737 // cytoplasm // inferred from electronic annotation ///	NM_018109 // GO:0000166 // nucleotide binding // inferred from electronic annota	---	NM_018109 // Q9NVV4 /// BC061703 // Q9NVV4
19575	3854066	NM_024104 // C19orf42 // chromosome 19 open reading frame 42 // 19p13.11 // 7908	C19orf42	NM_024104	0.344173	-2.90551	FOX Si down vs FOX Sc	---	NM_024104 // GO:0016020 // membrane // inferred from electronic annotation ///	---	---	---
12418	3591006	NM_003825 // SNAP23 // synaptosomal-associated protein, 23kDa // 15q15.1-q15.2 /	SNAP23	NM_003825	0.344646	-2.90153	FOX Si down vs FOX Sc	NM_003825 // GO:0006892 // post-Golgi vesicle-mediated transport // not recorded	NM_003825 // GO:0001950 // plasma membrane enriched fraction // inferred from di	NM_003825 // GO:0005515 // protein binding // inferred from physical interaction	---	NM_003825 // A8K287 /// NM_003825 // O00161 /// NM_130798 // A8K287 /// NM_13079
13498	2857131	NM_019030 // DHX29 // DEAH (Asp-Glu-Ala-His) box polypeptide 29 // 5q11.2 // 545	DHX29	NM_019030	0.345029	-2.89831	FOX Si down vs FOX Sc	NM_019030 // GO:0006412 // translation // inferred from electronic annotation /	NM_019030 // GO:0005737 // cytoplasm // inferred from electronic annotation ///	NM_019030 // GO:0000166 // nucleotide binding // inferred from electronic annota	---	NM_019030 // Q7Z478 /// BX649135 // Q7Z478
11684	3209623	NM_001102420 // ZFAND5 // zinc finger, AN1-type domain 5 // 9q13-q21 // 7763 ///	ZFAND5	NM_001102420	0.34508	-2.89788	FOX Si down vs FOX Sc	NM_001102420 // GO:0001701 // in utero embryonic development // inferred from el	NM_001102420 // GO:0005575 // cellular_component // no biological data available	NM_001102420 // GO:0003674 // molecular_function // no biological data available	---	---
6074	2544179	NM_016047 // SF3B14 // splicing factor 3B, 14 kDa subunit // 2pter-p25.1 // 5163	SF3B14	NM_016047	0.345175	-2.89709	FOX Si down vs FOX Sc	NM_016047 // GO:0006397 // mRNA processing // inferred from electronic annotatio	NM_016047 // GO:0005634 // nucleus // inferred from electronic annotation /// E	NM_016047 // GO:0000166 // nucleotide binding // inferred from electronic annota	---	NM_016047 // Q53TM1 /// NM_016047 // Q9Y3B4 /// BC015463 // Q9Y3B4 /// BC015463
15050	3178611	NM_024077 // SECISBP2 // SECIS binding protein 2 // 9q22.2 // 79048 /// ENST0000	SECISBP2	NM_024077	0.34518	-2.89704	FOX Si down vs FOX Sc	NM_024077 // GO:0006412 // translation // inferred from electronic annotation /	NM_024077 // GO:0005634 // nucleus // inferred from electronic annotation /// E	NM_024077 // GO:0003723 // RNA binding // inferred from electronic annotation /	---	NM_024077 // Q96T21 /// NM_024077 // Q9H948 /// NM_024077 // Q7L1Z0 /// NM_02407
5939	3228007	NM_015046 // SETX // senataxin // 9q34.13 // 23064 /// ENST00000224140 // SETX /	SETX	NM_015046	0.345183	-2.89702	FOX Si down vs FOX Sc	NM_015046 // GO:0006302 // double-strand break repair // inferred from direct as	NM_015046 // GO:0005634 // nucleus // inferred from direct assay /// NM_015046	NM_015046 // GO:0000166 // nucleotide binding // inferred from electronic annota	---	NM_015046 // Q7Z333 /// BC137350 // Q7Z333
2588	3309383	NM_006793 // PRDX3 // peroxiredoxin 3 // 10q25-q26 // 10935 /// NM_014098 // PRD	PRDX3	NM_006793	0.34531	-2.89595	FOX Si down vs FOX Sc	NM_006793 // GO:0001893 // maternal placenta development // inferred from electr	NM_006793 // GO:0005737 // cytoplasm // inferred from direct assay /// NM_00679	NM_006793 // GO:0004601 // peroxidase activity // inferred from electronic annot	---	BC021691 // P30048
11778	3515009	NM_016075 // VPS36 // vacuolar protein sorting 36 homolog (S. cerevisiae) // 13q	VPS36	NM_016075	0.345351	-2.8956	FOX Si down vs FOX Sc	NM_016075 // GO:0015031 // protein transport // inferred from electronic annotat	NM_016075 // GO:0005634 // nucleus // inferred from electronic annotation /// N	NM_016075 // GO:0008289 // lipid binding // inferred from electronic annotation	---	NM_016075 // Q86VN1 /// BX647847 // Q86VN1
14246	3347615	NM_000019 // ACAT1 // acetyl-CoA acetyltransferase 1 // 11q22.3-q23.1 // 38 ///	ACAT1	NM_000019	0.345944	-2.89064	FOX Si down vs FOX Sc	NM_000019 // GO:0008152 // metabolic process // inferred from electronic annotat	NM_000019 // GO:0005739 // mitochondrion // inferred from direct assay /// NM_0	NM_000019 // GO:0003985 // acetyl-CoA C-acetyltransferase activity // inferred f	NM_000019 // GenMAPP // Synthesis_and_Degradation_of_Keton_Bodies_KEGG /// D9022	NM_000019 // P24752 /// D90228 // P24752
12525	3041519	NM_013293 // TRA2A // transformer 2 alpha homolog (Drosophila) // 7p15.3 // 2989	TRA2A	NM_013293	0.346482	-2.88615	FOX Si down vs FOX Sc	NM_013293 // GO:0000398 // nuclear mRNA splicing, via spliceosome // inferred fr	NM_013293 // GO:0005634 // nucleus // inferred from direct assay /// ENST000002	NM_013293 // GO:0000166 // nucleotide binding // inferred from electronic annota	---	NM_013293 // Q549U1 /// AK298815 // B4DQI6
12252	3625326	NM_004748 // CCPG1 // cell cycle progression 1 // 15q21.1 // 9236 /// NM_020739	CCPG1	NM_004748	0.347534	-2.87742	FOX Si down vs FOX Sc	NM_004748 // GO:0007049 // cell cycle // inferred from electronic annotation //	NM_004748 // GO:0016020 // membrane // inferred from electronic annotation ///	---	---	NM_004748 // Q9ULG6 /// NM_020739 // Q9ULG6 /// AF212228 // Q9ULG6
10197	3513395	NM_014166 // MED4 // mediator complex subunit 4 // 13q14.2 // 29079 /// ENST0000	MED4	NM_014166	0.347812	-2.87512	FOX Si down vs FOX Sc	NM_014166 // GO:0006357 // regulation of transcription from RNA polymerase II pr	NM_014166 // GO:0005634 // nucleus // inferred from direct assay /// NM_014166	NM_014166 // GO:0003712 // transcription cofactor activity // inferred from dire	---	NM_014166 // Q9NPJ6 /// AF300618 // Q9NPJ6
18090	3023060	NM_001219 // CALU // calumenin // 7q32.1 // 813 /// NM_001130674 // CALU // calu	CALU	NM_001219	0.347865	-2.87468	FOX Si down vs FOX Sc	NM_001219 // GO:0008150 // biological_process // no biological data available /	NM_001219 // GO:0005576 // extracellular region // inferred from electronic anno	NM_001219 // GO:0005509 // calcium ion binding // inferred from direct assay //	---	NM_001219 // O43852 /// NM_001219 // B3KQK3 /// NM_001219 // B3KQF5 /// NM_00121
16519	3435362	NM_014708 // KNTC1 // kinetochore associated 1 // 12q24.31 // 9735 /// ENST00000	KNTC1	NM_014708	0.347875	-2.8746	FOX Si down vs FOX Sc	NM_014708 // GO:0006461 // protein complex assembly // non-traceable author stat	NM_014708 // GO:0000777 // condensed chromosome kinetochore // inferred from ele	NM_014708 // GO:0005515 // protein binding // inferred from physical interaction	---	NM_014708 // P50748 /// BC150278 // P50748
20502	3635125	NM_006441 // MTHFS // 5,10-methenyltetrahydrofolate synthetase (5-formyltetrahyd	MTHFS	NM_006441	0.348021	-2.87339	FOX Si down vs FOX Sc	NM_006441 // GO:0009396 // folic acid and derivative biosynthetic process // inf	NM_006441 // GO:0005737 // cytoplasm // inferred from electronic annotation ///	NM_006441 // GO:0000166 // nucleotide binding // inferred from electronic annota	---	NM_006441 // Q96EE9 /// L38928 // P49914 /// L38928 // Q96EE9
18683	4012949	NM_004299 // ABCB7 // ATP-binding cassette, sub-family B (MDR/TAP), member 7 //	ABCB7	NM_004299	0.348061	-2.87306	FOX Si down vs FOX Sc	NM_004299 // GO:0006810 // transport // traceable author statement /// NM_00429	NM_004299 // GO:0005739 // mitochondrion // inferred from electronic annotation	NM_004299 // GO:0000166 // nucleotide binding // inferred from electronic annota	---	NM_004299 // O75027 /// NM_004299 // B3KM98 /// NM_004299 // B4DGL8 /// AF133659
4139	2541944	NM_001142286 // SMC6 // structural maintenance of chromosomes 6 // 2p24.2 // 796	SMC6	NM_001142286	0.348129	-2.8725	FOX Si down vs FOX Sc	NM_001142286 // GO:0006281 // DNA repair // inferred from electronic annotation	NM_001142286 // GO:0005622 // intracellular // inferred from direct assay /// N	NM_001142286 // GO:0000166 // nucleotide binding // inferred from electronic ann	---	NM_001142286 // Q96SB8 /// NM_024624 // Q96SB8 /// BC039828 // Q96SB8
305	3916576	NM_002040 // GABPA // GA binding protein transcription factor, alpha subunit 60k	GABPA	NM_002040	0.348234	-2.87163	FOX Si down vs FOX Sc	NM_002040 // GO:0000122 // negative regulation of transcription from RNA polymer	NM_002040 // GO:0005634 // nucleus // inferred from direct assay /// NM_002040	NM_002040 // GO:0003677 // DNA binding // traceable author statement /// NM_002	---	NM_002040 // B2R8X4 /// NM_002040 // Q53FW7
9613	3562746	NM_018353 // C14orf106 // chromosome 14 open reading frame 106 // 14q21.2 // 553	C14orf106	NM_018353	0.348258	-2.87143	FOX Si down vs FOX Sc	NM_018353 // GO:0007049 // cell cycle // inferred from electronic annotation //	NM_018353 // GO:0000775 // chromosome, centromeric region // inferred from elect	NM_018353 // GO:0003677 // DNA binding // inferred from electronic annotation /	---	NM_018353 // Q6P0N0 /// BC065544 // Q6P0N0
5949	3727510	NM_178509 // STXBP4 // syntaxin binding protein 4 // 17q22 // 252983 /// ENST000	STXBP4	NM_178509	0.348426	-2.87005	FOX Si down vs FOX Sc	NM_178509 // GO:0006605 // protein targeting // inferred from electronic annotat	NM_178509 // GO:0005737 // cytoplasm // inferred from electronic annotation ///	NM_178509 // GO:0005515 // protein binding // inferred from electronic annotatio	---	NM_178509 // Q6ZWJ1 /// BC125116 // Q08AL9 /// BC125116 // Q6ZWJ1 /// BC041485 /
19171	3633794	NM_000126 // ETFA // electron-transfer-flavoprotein, alpha polypeptide // 15q23-	ETFA	NM_000126	0.34886	-2.86648	FOX Si down vs FOX Sc	NM_000126 // GO:0006810 // transport // inferred from electronic annotation ///	NM_000126 // GO:0005739 // mitochondrion // inferred from electronic annotation	NM_000126 // GO:0009055 // electron carrier activity // inferred from direct ass	---	NM_006293 // Q59FM9 /// AK292979 // Q53XN3 /// D50479 // Q06418 /// D50479 // Q8
12737	3869954	NM_203307 // ZNF321 // zinc finger protein 321 // 19q13.41 // 399669 /// ENST000	ZNF321	NM_203307	0.348966	-2.86561	FOX Si down vs FOX Sc	NM_203307 // GO:0006355 // regulation of transcription, DNA-dependent // inferre	NM_203307 // GO:0005622 // intracellular // inferred from electronic annotation	NM_203307 // GO:0003676 // nucleic acid binding // inferred from electronic anno	---	NM_203307 // Q8N8H1 /// BC046449 // Q8N8H1
19397	2425118	NM_194292 // SASS6 // spindle assembly 6 homolog (C. elegans) // 1p21.2 // 16378	SASS6	NM_194292	0.349051	-2.86491	FOX Si down vs FOX Sc	NM_194292 // GO:0007049 // cell cycle // inferred from electronic annotation //	NM_194292 // GO:0005737 // cytoplasm // inferred from electronic annotation ///	---	---	NM_194292 // Q6UVJ0 /// BX641109 // Q6UVJ0
10210	3343546	NM_022918 // TMEM135 // transmembrane protein 135 // 11q14.2 // 65084 /// NR_033	TMEM135	NM_022918	0.34923	-2.86344	FOX Si down vs FOX Sc	---	NM_022918 // GO:0016020 // membrane // inferred from electronic annotation ///	---	---	NM_022918 // Q86UB9 /// NR_033149 // Q86UB9 /// NM_001168724 // Q86UB9 /// BC051
12013	3319840	NM_006391 // IPO7 // importin 7 // 11p15.4 // 10527 /// NR_002962 // SNORA23 //	IPO7	NM_006391	0.349237	-2.86339	FOX Si down vs FOX Sc	NM_006391 // GO:0006606 // protein import into nucleus // inferred from electron	NM_006391 // GO:0005625 // soluble fraction // traceable author statement /// N	NM_006391 // GO:0005083 // small GTPase regulator activity // traceable author s	---	NM_006391 // O95373 /// NM_006391 // B3KQG6 /// NM_006391 // B3KNG9 /// BC114929
4913	3471819	NM_024953 // NAA25 // N(alpha)-acetyltransferase 25, NatB auxiliary subunit // 1	NAA25	NM_024953	0.349438	-2.86174	FOX Si down vs FOX Sc	---	NM_024953 // GO:0005737 // cytoplasm // inferred from electronic annotation ///	NM_024953 // GO:0005515 // protein binding // inferred from physical interaction	---	BX641140 // Q14CX7
20059	3659156	NM_001031835 // PHKB // phosphorylase kinase, beta // 16q12-q13 // 5257 /// NM_0	PHKB	NM_001031835	0.349725	-2.85939	FOX Si down vs FOX Sc	NM_001031835 // GO:0005976 // polysaccharide metabolic process // inferred from	NM_001031835 // GO:0005886 // plasma membrane // inferred from electronic annota	NM_001031835 // GO:0003824 // catalytic activity // inferred from electronic ann	NM_001031835 // GenMAPP // Glycogen_Metabolism /// NM_000293 // GenMAPP // Glyco	NM_001031835 // Q93100 /// NM_000293 // Q93100 /// BC033657 // Q93100
6787	2874686	NR_024610 // HINT1 // histidine triad nucleotide binding protein 1 // 5q31.2 //	HINT1	NR_024610	0.350522	-2.85289	FOX Si down vs FOX Sc	NR_024610 // GO:0007165 // signal transduction // traceable author statement //	NR_024610 // GO:0005634 // nucleus // inferred from electronic annotation /// N	NR_024610 // GO:0005080 // protein kinase C binding // traceable author statemen	---	BC007090 // P49773
4142	2592005	NM_014362 // HIBCH // 3-hydroxyisobutyryl-CoA hydrolase // 2q32.2 // 26275 /// N	HIBCH	NM_014362	0.351097	-2.84821	FOX Si down vs FOX Sc	NM_014362 // GO:0008152 // metabolic process // inferred from electronic annotat	NM_014362 // GO:0005739 // mitochondrion // inferred from electronic annotation	NM_014362 // GO:0003860 // 3-hydroxyisobutyryl-CoA hydrolase activity // inferre	---	NM_014362 // Q6NVY1 /// NM_198047 // Q6NVY1 /// BC067822 // Q6NVY1
5547	3142932	NM_001099670 // C8orf59 // chromosome 8 open reading frame 59 // 8q21.2 // 40146	C8orf59	NM_001099670	0.351163	-2.84768	FOX Si down vs FOX Sc	---	---	---	---	---
20536	3135567	NM_006330 // LYPLA1 // lysophospholipase I // 8q11.23 // 10434 /// ENST000003169	LYPLA1	NM_006330	0.351166	-2.84766	FOX Si down vs FOX Sc	NM_006330 // GO:0006629 // lipid metabolic process // inferred from electronic a	NM_006330 // GO:0005737 // cytoplasm // inferred from electronic annotation ///	NM_006330 // GO:0004622 // lysophospholipase activity // traceable author statem	---	NM_006330 // Q6IAQ1 /// NM_006330 // O75608 /// AF081281 // O75608 /// AF081281
18177	3487220	NM_016248 // AKAP11 // A kinase (PRKA) anchor protein 11 // 13q14.11 // 11215 //	AKAP11	NM_016248	0.351613	-2.84403	FOX Si down vs FOX Sc	NM_016248 // GO:0007243 // intracellular protein kinase cascade // traceable aut	NM_016248 // GO:0005737 // cytoplasm // inferred from electronic annotation ///	NM_016248 // GO:0005515 // protein binding // inferred from physical interaction	NM_016248 // GenMAPP // G_Protein_Signaling /// AF176555 // GenMAPP // G_Protein	NM_016248 // Q9UKA4 /// AF176555 // Q9UKA4
7040	3448975	NM_016570 // ERGIC2 // ERGIC and golgi 2 // 12p11.22 // 51290 /// ENST0000036015	ERGIC2	NM_016570	0.351821	-2.84236	FOX Si down vs FOX Sc	NM_016570 // GO:0016192 // vesicle-mediated transport // inferred from electroni	NM_016570 // GO:0005634 // nucleus // inferred from electronic annotation /// N	---	---	AL834128 // Q86TD3 /// AL834128 // Q96RQ1
4026	2736259	NM_001128429 // SMARCAD1 // SWI/SNF-related, matrix-associated actin-dependent r	SMARCAD1	NM_001128429	0.351973	-2.84113	FOX Si down vs FOX Sc	NM_001128429 // GO:0000018 // regulation of DNA recombination // inferred from e	NM_001128429 // GO:0005634 // nucleus // inferred from direct assay /// NM_0011	NM_001128429 // GO:0000166 // nucleotide binding // inferred from electronic ann	---	NM_001128429 // Q9H4L7 /// NM_020159 // Q9H4L7 /// NM_001128430 // Q9H4L7 /// AY
8943	3282213	NM_139312 // YME1L1 // YME1-like 1 (S. cerevisiae) // 10p14 // 10730 /// NM_0142	YME1L1	NM_139312	0.352276	-2.83868	FOX Si down vs FOX Sc	NM_139312 // GO:0006508 // proteolysis // inferred from electronic annotation /	NM_139312 // GO:0005739 // mitochondrion // inferred from electronic annotation	NM_139312 // GO:0000166 // nucleotide binding // inferred from electronic annota	---	NM_139312 // Q9Y2Q2 /// NM_139312 // Q96TA2 /// NM_014263 // Q9Y2Q2 /// NM_01426
13872	3627042	NM_004492 // GTF2A2 // general transcription factor IIA, 2, 12kDa // 15q22.2 //	GTF2A2	NM_004492	0.353036	-2.83257	FOX Si down vs FOX Sc	NM_004492 // GO:0006367 // transcription initiation from RNA polymerase II promo	NM_004492 // GO:0005634 // nucleus // inferred from electronic annotation /// N	NM_004492 // GO:0003702 // RNA polymerase II transcription factor activity // in	NM_004492 // GenMAPP // RNA_transcription_Reactome /// BC001919 // GenMAPP // RN	NM_004492 // B2R506 /// NM_004492 // P52657 /// BC001919 // P52657 /// BC001919
10086	3318009	NM_001033 // RRM1 // ribonucleotide reductase M1 // 11p15.5 // 6240 /// ENST0000	RRM1	NM_001033	0.353036	-2.83257	FOX Si down vs FOX Sc	NM_001033 // GO:0006260 // DNA replication // non-traceable author statement //	NM_001033 // GO:0005737 // cytoplasm // inferred from electronic annotation ///	NM_001033 // GO:0004748 // ribonucleoside-diphosphate reductase activity // non-	BC006498 // GenMAPP // Nucleotide_Metabolism	BC006498 // P23921 /// BC006498 // B4DS95 /// BC006498 // Q53GZ5
3242	3420713	NM_018448 // CAND1 // cullin-associated and neddylation-dissociated 1 // 12q14 /	CAND1	NM_018448	0.353313	-2.83035	FOX Si down vs FOX Sc	NM_018448 // GO:0016567 // protein ubiquitination // inferred from direct assay	NM_018448 // GO:0000151 // ubiquitin ligase complex // inferred from direct assa	NM_018448 // GO:0005515 // protein binding // inferred from physical interaction	---	NM_018448 // Q86VP6 /// NM_018448 // B3KMG3 /// NM_018448 // B3KM30 /// AK292456
8143	2826064	NM_152546 // SRFBP1 // serum response factor binding protein 1 // 5q23.1 // 1534	SRFBP1	NM_152546	0.353789	-2.82654	FOX Si down vs FOX Sc	NM_152546 // GO:0045449 // regulation of transcription // inferred from electron	NM_152546 // GO:0005634 // nucleus // inferred from electronic annotation /// N	NM_152546 // GO:0005515 // protein binding // inferred from electronic annotatio	---	NM_152546 // Q8NEF9 /// BC031222 // Q8NEF9
21977	2732611	NM_020236 // MRPL1 // mitochondrial ribosomal protein L1 // 4q21.1 // 65008 ///	MRPL1	NM_020236	0.353997	-2.82488	FOX Si down vs FOX Sc	NM_020236 // GO:0006396 // RNA processing // inferred from electronic annotation	NM_020236 // GO:0005622 // intracellular // inferred from electronic annotation	NM_020236 // GO:0003723 // RNA binding // inferred from electronic annotation /	---	NM_020236 // Q9BYD6 /// NM_020236 // A0PJ79 /// BC015109 // Q9BYD6 /// BC015109
15614	2580635	NM_015702 // MMADHC // methylmalonic aciduria (cobalamin deficiency) cblD type,	MMADHC	NM_015702	0.354213	-2.82316	FOX Si down vs FOX Sc	---	NM_015702 // GO:0005739 // mitochondrion // inferred from electronic annotation	---	---	NM_015702 // Q9H3L0 /// BC010894 // Q9H3L0
4045	3689922	NM_018206 // VPS35 // vacuolar protein sorting 35 homolog (S. cerevisiae) // 16q	VPS35	NM_018206	0.354357	-2.82201	FOX Si down vs FOX Sc	NM_018206 // GO:0015031 // protein transport // inferred from electronic annotat	NM_018206 // GO:0005737 // cytoplasm // inferred from electronic annotation ///	NM_018206 // GO:0005515 // protein binding // inferred from physical interaction	---	BC041367 // Q96QK1 /// BC041367 // Q53FR4
12014	3869379	NM_025040 // ZNF614 // zinc finger protein 614 // 19q13.41 // 80110 /// ENST0000	ZNF614	NM_025040	0.354442	-2.82134	FOX Si down vs FOX Sc	NM_025040 // GO:0006355 // regulation of transcription, DNA-dependent // inferre	NM_025040 // GO:0005622 // intracellular // inferred from electronic annotation	NM_025040 // GO:0003677 // DNA binding // inferred from electronic annotation /	---	NM_025040 // Q9H6R9 /// NM_025040 // Q8N883 /// BC101392 // Q8N883 /// BC101392
5743	2788003	NM_002099 // GYPA // glycophorin A (MNS blood group) // 4q28.2-q31.1 // 2993 ///	GYPA	NM_002099	0.354675	-2.81948	FOX Si down vs FOX Sc	NM_002099 // GO:0044419 // interspecies interaction between organisms // inferre	NM_002099 // GO:0005624 // membrane fraction // traceable author statement ///	NM_002099 // GO:0042802 // identical protein binding // inferred from physical i	---	NM_002099 // Q14419 /// NM_002099 // P02724 /// NM_002099 // Q16308 /// NM_00209
9459	2523478	NM_001114132 // NBEAL1 // neurobeachin-like 1 // 2q33.2 // 65065 /// ENST0000034	NBEAL1	NM_001114132	0.354762	-2.81879	FOX Si down vs FOX Sc	---	---	---	---	NM_001114132 // Q6ZS30 /// BC132950 // A2RUL1 /// BC137214 // A2RUL1 /// AB05331
20993	3441215	NM_020374 // C12orf4 // chromosome 12 open reading frame 4 // 12p13.3 // 57102 /	C12orf4	NM_020374	0.3549	-2.81769	FOX Si down vs FOX Sc	---	---	---	---	NM_020374 // Q9NQ89
3143	3225348	NM_001123355 // PPP6C // protein phosphatase 6, catalytic subunit // 9q33.3 // 5	PPP6C	NM_001123355	0.355273	-2.81473	FOX Si down vs FOX Sc	NM_001123355 // GO:0000082 // G1/S transition of mitotic cell cycle // traceable	NM_001123355 // GO:0005737 // cytoplasm // inferred from electronic annotation	NM_001123355 // GO:0004722 // protein serine/threonine phosphatase activity // i	---	NM_001123355 // O00743 /// NM_002721 // O00743 /// NM_001123369 // O00743 /// BC
9864	3233322	NM_017782 // C10orf18 // chromosome 10 open reading frame 18 // 10p15.1 // 54906	C10orf18	NM_017782	0.355367	-2.81399	FOX Si down vs FOX Sc	---	---	---	---	NM_017782 // Q5VWN6 /// NM_017782 // Q6IPC8
12644	3151534	NM_014109 // ATAD2 // ATPase family, AAA domain containing 2 // 8q24.13 // 29028	ATAD2	NM_014109	0.355538	-2.81264	FOX Si down vs FOX Sc	NM_014109 // GO:0045449 // regulation of transcription // inferred from electron	NM_014109 // GO:0005634 // nucleus // inferred from electronic annotation /// E	NM_014109 // GO:0000166 // nucleotide binding // inferred from electronic annota	---	NM_014109 // Q6PL18 /// BC113656 // Q6PL18
5448	3726772	NM_016424 // LUC7L3 // LUC7-like 3 (S. cerevisiae) // 17q21.33 // 51747 /// NM_0	LUC7L3	NM_016424	0.355785	-2.81069	FOX Si down vs FOX Sc	NM_016424 // GO:0006397 // mRNA processing // inferred from electronic annotatio	NM_016424 // GO:0005634 // nucleus // inferred from direct assay /// NM_016424	NM_016424 // GO:0003677 // DNA binding // inferred from electronic annotation /	---	NM_016424 // O95232 /// NM_016424 // Q86Y74 /// NM_006107 // O95232 /// NM_00610
11798	3564872	NM_198066 // GNPNAT1 // glucosamine-phosphate N-acetyltransferase 1 // 14q22.1 /	GNPNAT1	NM_198066	0.355909	-2.80971	FOX Si down vs FOX Sc	NM_198066 // GO:0008152 // metabolic process // inferred from electronic annotat	NM_198066 // GO:0000139 // Golgi membrane // inferred from electronic annotation	NM_198066 // GO:0004343 // glucosamine 6-phosphate N-acetyltransferase activity	---	NM_198066 // Q96EK6 /// BC012179 // Q96EK6
12023	3429754	NM_015275 // KIAA1033 // KIAA1033 // 12q24.11 // 23325 /// ENST00000332180 // KI	KIAA1033	NM_015275	0.355916	-2.80965	FOX Si down vs FOX Sc	NM_015275 // GO:0016197 // endosome transport // inferred from sequence or struc	NM_015275 // GO:0071203 // WASH complex // inferred from direct assay /// BC104	---	---	NM_015275 // Q2M389 /// BC104992 // Q2M389
19101	3793588	NM_014177 // C18orf55 // chromosome 18 open reading frame 55 // 18q22.3 // 29090	C18orf55	NM_014177	0.356296	-2.80665	FOX Si down vs FOX Sc	NM_014177 // GO:0015031 // protein transport // inferred from electronic annotat	NM_014177 // GO:0005739 // mitochondrion // inferred from electronic annotation	---	---	NM_014177 // A8K1K8 /// NM_014177 // Q9BVV7 /// AK289923 // A8K1K8 /// AK289923
7680	3559497	NM_001083893 // STRN3 // striatin, calmodulin binding protein 3 // 14q13-q21 //	STRN3	NM_001083893	0.356441	-2.80551	FOX Si down vs FOX Sc	NM_001083893 // GO:0032355 // response to estradiol stimulus // inferred from se	NM_001083893 // GO:0000159 // protein phosphatase type 2A complex // inferred fr	NM_001083893 // GO:0005515 // protein binding // inferred from physical interact	---	NM_001083893 // Q13033 /// NM_014574 // Q13033 /// U17989 // Q13033
14356	3517594	NM_014953 // DIS3 // DIS3 mitotic control homolog (S. cerevisiae) // 13q22.1 //	DIS3	NM_014953	0.356663	-2.80376	FOX Si down vs FOX Sc	NM_014953 // GO:0006364 // rRNA processing // traceable author statement /// NM	NM_014953 // GO:0000178 // exosome (RNase complex) // traceable author statement	NM_014953 // GO:0003723 // RNA binding // inferred from electronic annotation /	---	NM_014953 // Q9Y2L1 /// NM_014953 // B3KM83 /// NM_001128226 // Q9Y2L1 /// NM_00
12470	3151401	NM_024295 // DERL1 // Der1-like domain family, member 1 // 8q24.13 // 79139 ///	DERL1	NM_024295	0.357192	-2.79961	FOX Si down vs FOX Sc	NM_024295 // GO:0006986 // response to unfolded protein // inferred from electro	NM_024295 // GO:0005783 // endoplasmic reticulum // inferred from direct assay	NM_024295 // GO:0004872 // receptor activity // non-traceable author statement	---	AY358818 // Q9BUN8
11700	3260586	NM_005063 // SCD // stearoyl-CoA desaturase (delta-9-desaturase) // 10q24.31 //	SCD	NM_005063	0.358123	-2.79234	FOX Si down vs FOX Sc	NM_005063 // GO:0006633 // fatty acid biosynthetic process // inferred from elec	NM_005063 // GO:0005783 // endoplasmic reticulum // inferred from direct assay	NM_005063 // GO:0004768 // stearoyl-CoA 9-desaturase activity // inferred from e	NM_005063 // GenMAPP // Fatty_Acid_Synthesis /// AF097514 // GenMAPP // Fatty_Ac	NM_005063 // O00767 /// NM_005063 // Q59GX7 /// AF097514 // O00767 /// AF097514
6152	2518743	NM_138285 // NUP35 // nucleoporin 35kDa // 2q32.1 // 129401 /// ENST00000295119	NUP35	NM_138285	0.358136	-2.79223	FOX Si down vs FOX Sc	NM_138285 // GO:0015031 // protein transport // inferred from electronic annotat	NM_138285 // GO:0005634 // nucleus // inferred from electronic annotation /// N	---	---	AK298199 // B4DP57
11130	3538789	NR_033344 // SLC38A6 // solute carrier family 38, member 6 // 14q23.1 // 145389	SLC38A6	NR_033344	0.35838	-2.79034	FOX Si down vs FOX Sc	NR_033344 // GO:0006811 // ion transport // inferred from electronic annotation	NR_033344 // GO:0005634 // nucleus // inferred from direct assay /// NR_033344	ENST00000267488 // GO:0031402 // sodium ion binding // inferred from electronic	---	NR_033344 // Q8IZM9
5087	3701837	NM_005792 // MPHOSPH6 // M-phase phosphoprotein 6 // 16q23.3 // 10200 /// ENST00	MPHOSPH6	NM_005792	0.358524	-2.78922	FOX Si down vs FOX Sc	NM_005792 // GO:0000087 // M phase of mitotic cell cycle // traceable author sta	NM_005792 // GO:0005634 // nucleus // inferred from electronic annotation /// N	NM_005792 // GO:0005515 // protein binding // inferred from physical interaction	---	NM_005792 // Q99547 /// NM_005792 // Q53HB4 /// BC005242 // Q99547
8263	3779817	NM_032142 // CEP192 // centrosomal protein 192kDa // 18p11.21 // 55125 /// ENST0	CEP192	NM_032142	0.358936	-2.78601	FOX Si down vs FOX Sc	NM_032142 // GO:0051225 // spindle assembly // inferred from mutant phenotype /	NM_032142 // GO:0000242 // pericentriolar material // inferred from electronic a	---	---	BX648232 // Q8TEP8 /// BX648232 // Q9HCK3
18757	3597857	NM_003099 // SNX1 // sorting nexin 1 // 15q22.31 // 6642 /// NM_152826 // SNX1 /	SNX1	NM_003099	0.359008	-2.78545	FOX Si down vs FOX Sc	NM_003099 // GO:0006886 // intracellular protein transport // inferred from elec	NM_003099 // GO:0005737 // cytoplasm // inferred from direct assay /// NM_00309	NM_003099 // GO:0005515 // protein binding // inferred from physical interaction	---	NM_003099 // Q53GY8 /// NM_003099 // Q53HL9 /// NM_003099 // Q6ZRJ8 /// NM_00309
16207	3790259	NM_006785 // MALT1 // mucosa associated lymphoid tissue lymphoma translocation g	MALT1	NM_006785	0.359166	-2.78422	FOX Si down vs FOX Sc	NM_006785 // GO:0001923 // B-1 B cell differentiation // inferred from electroni	NM_006785 // GO:0005634 // nucleus // inferred from direct assay /// NM_006785	NM_006785 // GO:0004197 // cysteine-type endopeptidase activity // non-traceable	---	NM_006785 // Q9UDY8 /// NM_173844 // Q9UDY8 /// AK291386 // A8K5S1 /// AK291386
739	3383164	NM_024079 // ALG8 // asparagine-linked glycosylation 8, alpha-1,3-glucosyltransf	ALG8	NM_024079	0.359211	-2.78388	FOX Si down vs FOX Sc	NM_024079 // GO:0006487 // protein amino acid N-linked glycosylation // inferred	NM_024079 // GO:0005783 // endoplasmic reticulum // inferred from electronic ann	NM_024079 // GO:0000033 // alpha-1,3-mannosyltransferase activity // inferred fr	---	NM_024079 // B3KQL8 /// NM_024079 // Q9BVK2 /// NM_001007027 // B3KQL8 /// NM_00
6509	3363979	NM_148976 // PSMA1 // proteasome (prosome, macropain) subunit, alpha type, 1 //	PSMA1	NM_148976	0.359428	-2.7822	FOX Si down vs FOX Sc	NM_148976 // GO:0006511 // ubiquitin-dependent protein catabolic process // infe	NM_148976 // GO:0000502 // proteasome complex // traceable author statement ///	NM_148976 // GO:0003723 // RNA binding // traceable author statement /// NM_148	NM_002786 // GenMAPP // Proteasome_Degradation /// M64992 // GenMAPP // Proteaso	NM_002786 // P25786 /// M64992 // P25786
852	2783715	NM_002358 // MAD2L1 // MAD2 mitotic arrest deficient-like 1 (yeast) // 4q27 // 4	MAD2L1	NM_002358	0.359458	-2.78197	FOX Si down vs FOX Sc	NM_002358 // GO:0000070 // mitotic sister chromatid segregation // inferred from	NM_002358 // GO:0000776 // kinetochore // inferred from direct assay /// NM_002	NM_002358 // GO:0005515 // protein binding // inferred from physical interaction	NM_002358 // GenMAPP // Cell_cycle_KEGG /// BC005945 // GenMAPP // Cell_cycle_KE	NM_002358 // Q13257 /// BC005945 // Q13257
2509	3504617	NM_145061 // SKA3 // spindle and kinetochore associated complex subunit 3 // 13q	SKA3	NM_145061	0.359583	-2.781	FOX Si down vs FOX Sc	NM_145061 // GO:0007049 // cell cycle // inferred from electronic annotation //	NM_145061 // GO:0000940 // outer kinetochore of condensed chromosome // inferred	NM_145061 // GO:0005515 // protein binding // inferred from physical interaction	---	NM_145061 // Q8IX90 /// NM_001166017 // Q8IX90 /// AF361358 // Q8IX90
13441	3591909	NM_016396 // CTDSPL2 // CTD (carboxy-terminal domain, RNA polymerase II, polypep	CTDSPL2	NM_016396	0.35959	-2.78094	FOX Si down vs FOX Sc	---	---	NM_016396 // GO:0004721 // phosphoprotein phosphatase activity // inferred from	---	NM_016396 // Q05D32 /// BC035744 // Q05D32
18879	2448971	NM_015984 // UCHL5 // ubiquitin carboxyl-terminal hydrolase L5 // 1q32 // 51377	UCHL5	NM_015984	0.359702	-2.78008	FOX Si down vs FOX Sc	NM_015984 // GO:0006511 // ubiquitin-dependent protein catabolic process // infe	NM_015984 // GO:0000502 // proteasome complex // inferred from electronic annota	NM_015984 // GO:0004221 // ubiquitin thiolesterase activity // inferred from ele	---	AK301381 // B4DW59 /// BC025369 // Q9Y5K5 /// BC015521 // Q9Y5K5 /// BC015521 //
16016	3409432	NM_018318 // CCDC91 // coiled-coil domain containing 91 // 12p11.22 // 55297 ///	CCDC91	NM_018318	0.359822	-2.77915	FOX Si down vs FOX Sc	NM_018318 // GO:0015031 // protein transport // inferred from electronic annotat	NM_018318 // GO:0005794 // Golgi apparatus // inferred from electronic annotatio	NM_018318 // GO:0042802 // identical protein binding // inferred from electronic	---	NM_018318 // Q7Z6B0 /// AK093152 // Q7Z6B0
14436	3347831	NM_004398 // DDX10 // DEAD (Asp-Glu-Ala-Asp) box polypeptide 10 // 11q22-q23 //	DDX10	NM_004398	0.360063	-2.77729	FOX Si down vs FOX Sc	---	---	NM_004398 // GO:0000166 // nucleotide binding // inferred from electronic annota	---	NM_004398 // Q13206 /// AB040537 // Q13206
13652	3626704	NM_024755 // SLTM // SAFB-like, transcription modulator // 15q22.1 // 79811 ///	SLTM	NM_024755	0.360067	-2.77726	FOX Si down vs FOX Sc	NM_024755 // GO:0006915 // apoptosis // inferred from electronic annotation ///	NM_024755 // GO:0005634 // nucleus // inferred from electronic annotation /// N	NM_024755 // GO:0000166 // nucleotide binding // inferred from electronic annota	---	NM_024755 // Q9NWH9 /// NM_024755 // A8K5V8 /// NM_001013843 // Q9NWH9 /// NM_00
8421	3781082	NM_006938 // SNRPD1 // small nuclear ribonucleoprotein D1 polypeptide 16kDa // 1	SNRPD1	NM_006938	0.360179	-2.7764	FOX Si down vs FOX Sc	NM_006938 // GO:0000245 // spliceosome assembly // traceable author statement /	NM_006938 // GO:0005634 // nucleus // inferred from electronic annotation /// N	NM_006938 // GO:0003723 // RNA binding // traceable author statement /// NM_006	NM_006938 // GenMAPP // mRNA_processing_Reactome /// NM_006938 // GenMAPP // mRN	NM_006938 // Q7Z5A3 /// NM_006938 // P62314 /// J03798 // P62314 /// J03798 // Q
5440	3972093	NM_016937 // POLA1 // polymerase (DNA directed), alpha 1, catalytic subunit // X	POLA1	NM_016937	0.360311	-2.77538	FOX Si down vs FOX Sc	NM_016937 // GO:0000084 // S phase of mitotic cell cycle // inferred from direct	NM_016937 // GO:0000785 // chromatin // inferred from direct assay /// NM_01693	NM_016937 // GO:0000166 // nucleotide binding // inferred from direct assay ///	NM_016937 // GenMAPP // DNA_replication_Reactome /// NM_016937 // GenMAPP // Nuc	NM_016937 // P09884
4149	3471264	NM_016226 // VPS29 // vacuolar protein sorting 29 homolog (S. cerevisiae) // 12q	VPS29	NM_016226	0.360361	-2.77499	FOX Si down vs FOX Sc	NM_016226 // GO:0015031 // protein transport // inferred from electronic annotat	NM_016226 // GO:0005737 // cytoplasm // inferred from electronic annotation ///	NM_016226 // GO:0004647 // phosphoserine phosphatase activity // inferred from e	---	---
9165	3426828	NM_017599 // VEZT // vezatin, adherens junctions transmembrane protein // 12q22	VEZT	NM_017599	0.360382	-2.77483	FOX Si down vs FOX Sc	---	NM_017599 // GO:0001669 // acrosomal vesicle // inferred from electronic annotat	---	---	NM_017599 // Q9HBM0
4265	3191589	NM_003934 // FUBP3 // far upstream element (FUSE) binding protein 3 // 9q34.11-q	FUBP3	NM_003934	0.360476	-2.77411	FOX Si down vs FOX Sc	NM_003934 // GO:0006350 // transcription // inferred from direct assay /// NM_0	NM_003934 // GO:0005634 // nucleus // non-traceable author statement /// ENST00	NM_003934 // GO:0003677 // DNA binding // inferred from electronic annotation /	---	NM_003934 // Q96I24 /// AK295155 // A3KFK8 /// AK295155 // Q96I24
7270	3449304	NM_006390 // IPO8 // importin 8 // 12p11.21 // 10526 /// ENST00000256079 // IPO8	IPO8	NM_006390	0.360526	-2.77373	FOX Si down vs FOX Sc	NM_006390 // GO:0006886 // intracellular protein transport // inferred from elec	NM_006390 // GO:0005634 // nucleus // inferred from electronic annotation /// N	NM_006390 // GO:0005515 // protein binding // inferred from physical interaction	---	U77494 // O15397
17059	2666478	NM_001068 // TOP2B // topoisomerase (DNA) II beta 180kDa // 3p24 // 7155 /// ENS	TOP2B	NM_001068	0.361082	-2.76946	FOX Si down vs FOX Sc	NM_001068 // GO:0001764 // neuron migration // inferred from electronic annotati	NM_001068 // GO:0000792 // heterochromatin // inferred from direct assay /// NM	NM_001068 // GO:0000166 // nucleotide binding // inferred from electronic annota	---	NM_001068 // Q02880 /// NM_001068 // Q8WTY5 /// NM_001068 // Q59H80 /// AK296510
7048	3280224	NM_182543 // NSUN6 // NOP2/Sun domain family, member 6 // 10p12.31 // 221078 ///	NSUN6	NM_182543	0.361237	-2.76827	FOX Si down vs FOX Sc	---	---	NM_182543 // GO:0003723 // RNA binding // inferred from electronic annotation /	---	NM_182543 // Q8TEA1 /// BC035778 // Q8TEA1
19973	3354799	NM_001114122 // CHEK1 // CHK1 checkpoint homolog (S. pombe) // 11q24-q24 // 1111	CHEK1	NM_001114122	0.361391	-2.76708	FOX Si down vs FOX Sc	NM_001114122 // GO:0000077 // DNA damage checkpoint // inferred from mutant phen	NM_001114122 // GO:0000781 // chromosome, telomeric region // inferred from dire	NM_001114122 // GO:0000166 // nucleotide binding // inferred from electronic ann	NM_001114122 // GenMAPP // Cell_cycle_KEGG /// AK292549 // GenMAPP // Cell_cycle	NM_001114122 // B5BTY6 /// NM_001114122 // O14757 /// AK292549 // O14757
13551	3626555	NM_001110 // ADAM10 // ADAM metallopeptidase domain 10 // 15q2|15q22 // 102 ///	ADAM10	NM_001110	0.361538	-2.76596	FOX Si down vs FOX Sc	NM_001110 // GO:0001701 // in utero embryonic development // inferred from seque	NM_001110 // GO:0005634 // nucleus // inferred from sequence or structural simil	NM_001110 // GO:0004175 // endopeptidase activity // inferred from sequence or s	AF009615 // GenMAPP // Hypertrophy_model /// Z48579 // GenMAPP // Hypertrophy_mo	AF009615 // O14672 /// BC126253 // A0AV88 /// AK300472 // B4DU28 /// AY956765 //
12578	3041550	AB052759 // TRA2A // transformer 2 alpha homolog (Drosophila) // 7p15.3 // 29896	TRA2A	AB052759	0.361669	-2.76496	FOX Si down vs FOX Sc	AB052759 // GO:0000398 // nuclear mRNA splicing, via spliceosome // inferred fro	AB052759 // GO:0005634 // nucleus // inferred from direct assay /// AK298815 //	AB052759 // GO:0000166 // nucleotide binding // inferred from electronic annotat	---	AB052759 // Q8IXF7 /// AK298815 // B4DQI6
272	3576812	NM_004239 // TRIP11 // thyroid hormone receptor interactor 11 // 14q31-q32 // 93	TRIP11	NM_004239	0.361898	-2.76321	FOX Si down vs FOX Sc	NM_004239 // GO:0006366 // transcription from RNA polymerase II promoter // trac	NM_004239 // GO:0005634 // nucleus // inferred from direct assay /// NM_004239	NM_004239 // GO:0003713 // transcription coactivator activity // traceable autho	---	NM_004239 // Q15643 /// NM_004239 // Q6MZL5 /// BC146845 // B2RUT2 /// BC146845
18968	3413787	NM_032704 // TUBA1C // tubulin, alpha 1c // 12q12-q14 // 84790 /// ENST000003010	TUBA1C	NM_032704	0.362554	-2.75821	FOX Si down vs FOX Sc	NM_032704 // GO:0007018 // microtubule-based movement // inferred from electroni	NM_032704 // GO:0005874 // microtubule // inferred from electronic annotation /	NM_032704 // GO:0000166 // nucleotide binding // inferred from electronic annota	---	NM_032704 // Q53GA7 /// BC004949 // Q9BQE3 /// BC004949 // Q53GA7 /// AF081484 /
19505	3110171	NM_001695 // ATP6V1C1 // ATPase, H+ transporting, lysosomal 42kDa, V1 subunit C1	ATP6V1C1	NM_001695	0.362576	-2.75804	FOX Si down vs FOX Sc	NM_001695 // GO:0006811 // ion transport // inferred from electronic annotation	NM_001695 // GO:0005737 // cytoplasm // inferred from electronic annotation ///	NM_001695 // GO:0005215 // transporter activity // non-traceable author statemen	---	NM_001695 // P21283 /// BC010960 // P21283
8104	2911413	NM_000947 // PRIM2 // primase, DNA, polypeptide 2 (58kDa) // 6p12-p11.1 // 5558	PRIM2	NM_000947	0.362641	-2.75755	FOX Si down vs FOX Sc	NM_000947 // GO:0006260 // DNA replication // inferred from electronic annotatio	NM_000947 // GO:0005654 // nucleoplasm // not recorded /// NM_000947 // GO:0005	NM_000947 // GO:0003677 // DNA binding // inferred from electronic annotation /	NM_000947 // GenMAPP // DNA_replication_Reactome /// NM_000947 // GenMAPP // G1_	NM_000947 // P49643 /// BC064931 // P49643 /// AK291915 // A8K7A0 /// AK291915 /
331	3502497	NM_001008895 // CUL4A // cullin 4A // 13q34 // 8451 /// NM_003589 // CUL4A // cu	CUL4A	NM_001008895	0.362657	-2.75742	FOX Si down vs FOX Sc	NM_001008895 // GO:0000082 // G1/S transition of mitotic cell cycle // traceable	NM_001008895 // GO:0031461 // cullin-RING ubiquitin ligase complex // inferred f	NM_001008895 // GO:0005515 // protein binding // inferred from physical interact	---	NM_001008895 // Q13619 /// NM_003589 // Q13619 /// AF077188 // Q13619
3957	3421177	NM_020401 // NUP107 // nucleoporin 107kDa // 12q15 // 57122 /// ENST00000229179	NUP107	NM_020401	0.362989	-2.7549	FOX Si down vs FOX Sc	NM_020401 // GO:0006406 // mRNA export from nucleus // inferred from direct assa	NM_020401 // GO:0000776 // kinetochore // inferred from direct assay /// NM_020	NM_020401 // GO:0005487 // nucleocytoplasmic transporter activity // inferred fr	---	NM_020401 // B3KMK0 /// NM_020401 // P57740 /// AK302773 // B4DZ67
18485	3047963	NM_002787 // PSMA2 // proteasome (prosome, macropain) subunit, alpha type, 2 //	PSMA2	NM_002787	0.363179	-2.75346	FOX Si down vs FOX Sc	NM_002787 // GO:0006511 // ubiquitin-dependent protein catabolic process // infe	NM_002787 // GO:0000502 // proteasome complex // traceable author statement ///	NM_002787 // GO:0004298 // threonine-type endopeptidase activity // inferred fro	BC047697 // GenMAPP // Proteasome_Degradation	BC047697 // P25787
17681	3766334	NM_020198 // CCDC47 // coiled-coil domain containing 47 // 17q23.3 // 57003 ///	CCDC47	NM_020198	0.363204	-2.75328	FOX Si down vs FOX Sc	NM_020198 // GO:0006983 // ER overload response // inferred from electronic anno	NM_020198 // GO:0005575 // cellular_component // no biological data available /	NM_020198 // GO:0005509 // calcium ion binding // inferred from electronic annot	---	NM_020198 // Q96A33 /// AF226054 // Q96A33
5787	2787958	NM_002100 // GYPB // glycophorin B (MNS blood group) // 4q28-q31 // 2994 /// NM_	GYPB	NM_002100	0.363522	-2.75086	FOX Si down vs FOX Sc	---	NM_002100 // GO:0005886 // plasma membrane // inferred from electronic annotatio	---	---	NM_002100 // Q12832 /// EU338237 // B8Q188 /// EU338237 // B8Q181 /// EU338237 /
13680	2417737	NM_017768 // LRRC40 // leucine rich repeat containing 40 // 1p31.1 // 55631 ///	LRRC40	NM_017768	0.363688	-2.74961	FOX Si down vs FOX Sc	---	---	NM_017768 // GO:0005515 // protein binding // inferred from electronic annotatio	---	NM_017768 // Q9H9A6 /// BC008586 // Q9H9A6
17588	3182229	NM_003692 // TMEFF1 // transmembrane protein with EGF-like and two follistatin-l	TMEFF1	NM_003692	0.363699	-2.74952	FOX Si down vs FOX Sc	NM_003692 // GO:0007275 // multicellular organismal development // inferred from	NM_003692 // GO:0005886 // plasma membrane // inferred from electronic annotatio	---	---	BC035056 // Q8IYR6
15701	3289235	NM_147156 // SGMS1 // sphingomyelin synthase 1 // 10q11.2 // 259230 /// ENST0000	SGMS1	NM_147156	0.363999	-2.74726	FOX Si down vs FOX Sc	NM_147156 // GO:0006629 // lipid metabolic process // inferred from electronic a	NM_147156 // GO:0000138 // Golgi trans cisterna // inferred from direct assay /	NM_147156 // GO:0005515 // protein binding // inferred from electronic annotatio	---	NM_147156 // Q86VZ5 /// AY280959 // Q86VZ5
5227	3386814	NM_024116 // TAF1D // TATA box binding protein (TBP)-associated factor, RNA poly	TAF1D	NM_024116	0.364095	-2.74653	FOX Si down vs FOX Sc	NM_024116 // GO:0045449 // regulation of transcription // inferred from electron	NM_024116 // GO:0005634 // nucleus // inferred from electronic annotation /// E	NM_024116 // GO:0003677 // DNA binding // inferred from electronic annotation /	---	---
16743	3181302	NM_002486 // NCBP1 // nuclear cap binding protein subunit 1, 80kDa // 9q34.1 //	NCBP1	NM_002486	0.364163	-2.74602	FOX Si down vs FOX Sc	NM_002486 // GO:0000184 // nuclear-transcribed mRNA catabolic process, nonsense-	NM_002486 // GO:0005634 // nucleus // inferred from direct assay /// NM_002486	NM_002486 // GO:0000339 // RNA cap binding // traceable author statement /// NM	NM_002486 // GenMAPP // mRNA_processing_Reactome /// D32002 // GenMAPP // mRNA_p	NM_002486 // Q09161 /// NM_139246 // Q5T7W7 /// D32002 // Q09161
15894	3409330	NM_021821 // MRPS35 // mitochondrial ribosomal protein S35 // 12p11 // 60488 ///	MRPS35	NM_021821	0.36425	-2.74537	FOX Si down vs FOX Sc	NM_021821 // GO:0042769 // DNA damage response, detection of DNA damage // non-t	NM_021821 // GO:0005739 // mitochondrion // inferred from electronic annotation	---	---	AF182422 // P82673
14350	3483159	NM_175854 // PAN3 // PAN3 poly(A) specific ribonuclease subunit homolog (S. cere	PAN3	NM_175854	0.364314	-2.74489	FOX Si down vs FOX Sc	NM_175854 // GO:0000184 // nuclear-transcribed mRNA catabolic process, nonsense-	NM_175854 // GO:0005737 // cytoplasm // inferred from electronic annotation ///	NM_175854 // GO:0004672 // protein kinase activity // inferred from electronic a	---	NM_175854 // Q58A45 /// NM_175854 // Q6ZMN5 /// BC128179 // Q58A45
1021	2733928	NM_016129 // COPS4 // COP9 constitutive photomorphogenic homolog subunit 4 (Arab	COPS4	NM_016129	0.364416	-2.74412	FOX Si down vs FOX Sc	---	NM_016129 // GO:0005634 // nucleus // inferred from electronic annotation /// N	NM_016129 // GO:0005515 // protein binding // inferred from physical interaction	---	NM_016129 // Q9BT78 /// NM_016129 // B3KM48 /// NM_016129 // Q53FV3 /// AK094238
9337	4002173	NM_004586 // RPS6KA3 // ribosomal protein S6 kinase, 90kDa, polypeptide 3 // Xp2	RPS6KA3	NM_004586	0.364648	-2.74237	FOX Si down vs FOX Sc	NM_004586 // GO:0001501 // skeletal system development // traceable author state	NM_004586 // GO:0005634 // nucleus // inferred from direct assay /// NM_004586	NM_004586 // GO:0000166 // nucleotide binding // inferred from electronic annota	NM_004586 // GenMAPP // Ribosomal_Proteins /// AB208933 // GenMAPP // Ribosomal_	NM_004586 // P51812 /// AB208933 // P51812
4489	3701384	NM_020188 // C16orf61 // chromosome 16 open reading frame 61 // 16q23.2 // 56942	C16orf61	NM_020188	0.364853	-2.74083	FOX Si down vs FOX Sc	---	NM_001100625 // GO:0000777 // condensed chromosome kinetochore // inferred from	---	---	NM_018455 // Q96H22 /// BC007334 // Q96H22
6720	2519480	NM_016315 // GULP1 // GULP, engulfment adaptor PTB domain containing 1 // 2q32.3	GULP1	NM_016315	0.365385	-2.73684	FOX Si down vs FOX Sc	NM_016315 // GO:0006869 // lipid transport // inferred from electronic annotatio	NM_016315 // GO:0005737 // cytoplasm // inferred from electronic annotation ///	NM_016315 // GO:0004871 // signal transducer activity // traceable author statem	---	AK055718 // Q9UBP9
7738	3499585	NM_017693 // BIVM // basic, immunoglobulin-like variable motif containing // 13q	BIVM	NM_017693	0.365574	-2.73542	FOX Si down vs FOX Sc	---	NM_017693 // GO:0005634 // nucleus // inferred from electronic annotation /// N	---	---	NM_017693 // Q86UB2 /// NM_001159596 // Q86UB2 /// AF411385 // Q86UB2
14456	2553970	NM_033109 // PNPT1 // polyribonucleotide nucleotidyltransferase 1 // 2p15 // 871	PNPT1	NM_033109	0.365649	-2.73486	FOX Si down vs FOX Sc	NM_033109 // GO:0006396 // RNA processing // inferred from electronic annotation	NM_033109 // GO:0005739 // mitochondrion // inferred from electronic annotation	NM_033109 // GO:0000175 // 3'-5'-exoribonuclease activity // inferred from elect	---	NM_033109 // Q8TCS8 /// BC053660 // Q8TCS8
8641	3561532	NM_030631 // SLC25A21 // solute carrier family 25 (mitochondrial oxodicarboxylat	SLC25A21	NM_030631	0.365811	-2.73365	FOX Si down vs FOX Sc	NM_030631 // GO:0055085 // transmembrane transport // inferred from electronic a	NM_030631 // GO:0005739 // mitochondrion // inferred from electronic annotation	NM_030631 // GO:0005488 // binding // inferred from electronic annotation /// N	---	NM_030631 // Q9BQT8 /// NM_001171170 // Q9BQT8 /// BC101521 // Q9BQT8
3468	3419849	NM_013254 // TBK1 // TANK-binding kinase 1 // 12q14.1 // 29110 /// ENST000003317	TBK1	NM_013254	0.365847	-2.73338	FOX Si down vs FOX Sc	NM_013254 // GO:0006468 // protein amino acid phosphorylation // inferred from e	NM_013254 // GO:0005737 // cytoplasm // inferred from electronic annotation ///	NM_013254 // GO:0000166 // nucleotide binding // inferred from electronic annota	---	NM_013254 // Q9UHD2 /// AF191838 // Q9UHD2
4262	3811086	NM_176787 // PIGN // phosphatidylinositol glycan anchor biosynthesis, class N //	PIGN	NM_176787	0.366236	-2.73048	FOX Si down vs FOX Sc	NM_176787 // GO:0008152 // metabolic process // inferred from electronic annotat	NM_176787 // GO:0005783 // endoplasmic reticulum // inferred from electronic ann	NM_176787 // GO:0016740 // transferase activity // inferred from electronic anno	---	NM_176787 // B2RCI8 /// NM_176787 // O95427 /// NM_012327 // B2RCI8 /// NM_01232
11472	2331178	NM_004552 // NDUFS5 // NADH dehydrogenase (ubiquinone) Fe-S protein 5, 15kDa (NA	NDUFS5	NM_004552	0.366639	-2.72748	FOX Si down vs FOX Sc	NM_004552 // GO:0006120 // mitochondrial electron transport, NADH to ubiquinone	NM_004552 // GO:0005739 // mitochondrion // inferred from direct assay /// NM_0	NM_004552 // GO:0008137 // NADH dehydrogenase (ubiquinone) activity // non-trace	NM_004552 // GenMAPP // Electron_Transport_Chain /// AF020352 // GenMAPP // Elec	NM_004552 // O43920 /// AF020352 // O43920 /// AK223309 // P27635 /// AK223309 /
158	2902707	NM_005345 // HSPA1A // heat shock 70kDa protein 1A // 6p21.3 // 3303 /// AK29805	HSPA1A	NM_005345	0.366719	-2.72688	FOX Si down vs FOX Sc	AK295398 // GO:0006402 // mRNA catabolic process // inferred from direct assay	AK295398 // GO:0005634 // nucleus // inferred from direct assay /// AK295398 //	AK295398 // GO:0000166 // nucleotide binding // inferred from electronic annotat	---	NM_005345 // B3KTT5 /// NM_005345 // Q59EJ3 /// AK298056 // B4DNT8 /// AK298056
19177	2450345	NM_014875 // KIF14 // kinesin family member 14 // 1q32.1 // 9928 /// ENST0000036	KIF14	NM_014875	0.366802	-2.72627	FOX Si down vs FOX Sc	NM_014875 // GO:0007018 // microtubule-based movement // inferred from electroni	NM_014875 // GO:0005634 // nucleus // inferred from electronic annotation /// N	NM_014875 // GO:0000166 // nucleotide binding // inferred from electronic annota	---	NM_014875 // Q15058 /// BC113742 // Q15058
9744	3147726	NM_030780 // SLC25A32 // solute carrier family 25, member 32 // 8q22.3 // 81034	SLC25A32	NM_030780	0.366837	-2.72601	FOX Si down vs FOX Sc	NM_030780 // GO:0015884 // folic acid transport // non-traceable author statemen	NM_030780 // GO:0005739 // mitochondrion // inferred from electronic annotation	NM_030780 // GO:0005215 // transporter activity // inferred from electronic anno	---	NM_030780 // Q9H2D1 /// NM_030780 // B3KWP3 /// NM_015420 // Q9NV06 /// BC021893
11864	2805581	NM_006713 // SUB1 // SUB1 homolog (S. cerevisiae) // 5p13.3 // 10923 /// NM_1383	SUB1	NM_006713	0.366982	-2.72493	FOX Si down vs FOX Sc	NM_006713 // GO:0006357 // regulation of transcription from RNA polymerase II pr	NM_006713 // GO:0005634 // nucleus // inferred from direct assay /// NM_006713	NM_006713 // GO:0003677 // DNA binding // inferred from electronic annotation /	---	NM_006713 // Q6IBA2 /// NM_006713 // P53999 /// NM_006713 // Q59G24 /// NM_13839
20184	3988874	NM_003336 // UBE2A // ubiquitin-conjugating enzyme E2A (RAD6 homolog) // Xq24-q2	UBE2A	NM_003336	0.367015	-2.72468	FOX Si down vs FOX Sc	NM_003336 // GO:0006281 // DNA repair // inferred from genetic interaction ///	NM_003336 // GO:0000785 // chromatin // inferred from sequence or structural sim	NM_003336 // GO:0000166 // nucleotide binding // inferred from electronic annota	---	NM_003336 // P49459 /// NM_003336 // Q53G67 /// NM_003336 // Q53G86 /// NM_18176
6750	2899176	NM_138720 // HIST1H2BD // histone cluster 1, H2bd // 6p21.3 // 3017 /// NM_02106	HIST1H2BD	NM_138720	0.367322	-2.72241	FOX Si down vs FOX Sc	NM_138720 // GO:0006334 // nucleosome assembly // inferred from electronic annot	NM_138720 // GO:0000786 // nucleosome // inferred from electronic annotation //	NM_138720 // GO:0003677 // DNA binding // inferred from electronic annotation /	---	NM_138720 // P58876 /// BC002842 // P58876
10608	3538324	NM_016475 // JKAMP // JNK1/MAPK8-associated membrane protein // 14q23.1 // 51528	JKAMP	NM_016475	0.367382	-2.72196	FOX Si down vs FOX Sc	NM_016475 // GO:0006986 // response to unfolded protein // inferred from electro	NM_016475 // GO:0005783 // endoplasmic reticulum // inferred from electronic ann	---	---	NM_016475 // Q9P055 /// NM_001098625 // Q9P055 /// AK056145 // B3KPC2 /// AK0561
13312	2807000	NM_018034 // WDR70 // WD repeat domain 70 // 5p13.2 // 55100 /// ENST00000265107	WDR70	NM_018034	0.36773	-2.71938	FOX Si down vs FOX Sc	---	---	---	---	NM_018034 // Q9NW82
8367	3146103	NM_006281 // STK3 // serine/threonine kinase 3 (STE20 homolog, yeast) // 8q22.2	STK3	NM_006281	0.367893	-2.71818	FOX Si down vs FOX Sc	NM_006281 // GO:0006468 // protein amino acid phosphorylation // inferred from d	NM_006281 // GO:0005634 // nucleus // inferred from electronic annotation /// N	NM_006281 // GO:0000166 // nucleotide binding // inferred from electronic annota	---	BC010640 // Q13188
17561	3486383	NR_026745 // COG6 // component of oligomeric golgi complex 6 // 13q14.11 // 5751	COG6	NR_026745	0.367951	-2.71775	FOX Si down vs FOX Sc	NR_026745 // GO:0015031 // protein transport // inferred from electronic annotat	NR_026745 // GO:0000139 // Golgi membrane // inferred from electronic annotation	---	---	NR_026745 // Q9Y2V7 /// NM_020751 // Q9Y2V7 /// NM_001145079 // Q9Y2V7 /// BC051
11237	3624362	NM_138792 // LEO1 // Leo1, Paf1/RNA polymerase II complex component, homolog (S.	LEO1	NM_138792	0.368047	-2.71704	FOX Si down vs FOX Sc	NM_138792 // GO:0010390 // histone monoubiquitination // inferred from direct as	NM_138792 // GO:0005634 // nucleus // inferred from electronic annotation /// N	NM_138792 // GO:0005515 // protein binding // inferred from physical interaction	---	NM_138792 // Q8WVC0 /// AY302186 // Q8WVC0
6095	3617757	NM_014691 // AQR // aquarius homolog (mouse) // 15q14 // 9716 /// ENST0000015647	AQR	NM_014691	0.36818	-2.71606	FOX Si down vs FOX Sc	NM_014691 // GO:0006397 // mRNA processing // inferred from electronic annotatio	NM_014691 // GO:0005634 // nucleus // inferred from electronic annotation /// N	NM_014691 // GO:0003723 // RNA binding // inferred from electronic annotation /	---	NM_014691 // B0AZM4 /// NM_014691 // O60306
13045	3101893	NM_001077204 // CSPP1 // centrosome and spindle pole associated protein 1 // 8q1	CSPP1	NM_001077204	0.368217	-2.71579	FOX Si down vs FOX Sc	---	NM_001077204 // GO:0005737 // cytoplasm // inferred from electronic annotation	---	---	NM_001077204 // Q1MSJ5 /// NM_024790 // Q1MSJ5 /// AJ583433 // Q1MSJ5
19611	3988435	NM_144658 // DOCK11 // dedicator of cytokinesis 11 // Xq24 // 139818 /// ENST000	DOCK11	NM_144658	0.368293	-2.71523	FOX Si down vs FOX Sc	---	---	NM_144658 // GO:0005085 // guanyl-nucleotide exchange factor activity // inferre	---	NM_144658 // Q5JSL3 /// NM_144658 // B3KNP4 /// AY692226 // Q5JSL3 /// AY692226
12575	3541137	NM_004094 // EIF2S1 // eukaryotic translation initiation factor 2, subunit 1 alp	EIF2S1	NM_004094	0.368345	-2.71485	FOX Si down vs FOX Sc	NM_004094 // GO:0006417 // regulation of translation // inferred from electronic	NM_004094 // GO:0005634 // nucleus // inferred from electronic annotation /// N	NM_004094 // GO:0003723 // RNA binding // inferred from electronic annotation /	BC002513 // GenMAPP // Translation_Factors	NM_004094 // Q53XC0 /// BC002513 // P05198 /// BC002513 // Q53XC0
15420	2445141	NM_022457 // RFWD2 // ring finger and WD repeat domain 2 // 1q25.1-q25.2 // 6432	RFWD2	NM_022457	0.368408	-2.71438	FOX Si down vs FOX Sc	ENST00000367669 // GO:0019941 // modification-dependent protein catabolic proces	NM_022457 // GO:0005634 // nucleus // inferred from electronic annotation /// N	NM_022457 // GO:0004842 // ubiquitin-protein ligase activity // not recorded //	---	NM_022457 // Q504W6 /// NM_022457 // B3KM72 /// NM_001001740 // Q504W6 /// NM_00
14855	3627929	NM_020821 // VPS13C // vacuolar protein sorting 13 homolog C (S. cerevisiae) //	VPS13C	NM_020821	0.369237	-2.70829	FOX Si down vs FOX Sc	NM_020821 // GO:0008104 // protein localization // inferred from electronic anno	---	---	---	NM_020821 // Q709C8 /// NM_020821 // Q6ZQY1 /// NM_020821 // B3KW10 /// NM_01768
7239	3948754	NM_013236 // ATXN10 // ataxin 10 // 22q13.31 // 25814 /// NM_001167621 // ATXN10	ATXN10	NM_013236	0.369492	-2.70642	FOX Si down vs FOX Sc	NM_013236 // GO:0007399 // nervous system development // inferred from mutant ph	NM_013236 // GO:0005737 // cytoplasm // inferred from direct assay /// NM_01323	NM_013236 // GO:0005515 // protein binding // inferred from physical interaction	---	NM_013236 // Q9UBB4 /// NM_001167621 // Q9UBB4 /// BC007508 // Q9UBB4 /// AF1196
18884	2838656	NM_001142556 // HMMR // hyaluronan-mediated motility receptor (RHAMM) // 5q33.2-	HMMR	NM_001142556	0.369739	-2.70461	FOX Si down vs FOX Sc	---	NM_001142556 // GO:0005737 // cytoplasm // inferred from electronic annotation	NM_001142556 // GO:0005540 // hyaluronic acid binding // inferred from electroni	---	NM_001142556 // Q6NSC0 /// NM_001142556 // Q6PG44 /// NM_001142556 // Q6PIR6 ///
4753	3276421	NM_012311 // KIN // KIN, antigenic determinant of recA protein homolog (mouse) /	KIN	NM_012311	0.370073	-2.70217	FOX Si down vs FOX Sc	NM_012311 // GO:0006260 // DNA replication // inferred from direct assay /// NM	NM_012311 // GO:0005622 // intracellular // inferred from electronic annotation	NM_012311 // GO:0003677 // DNA binding // inferred from electronic annotation /	---	AJ005273 // O60870
12201	3760625	NM_001114091 // CDC27 // cell division cycle 27 homolog (S. cerevisiae) // 17q12	CDC27	NM_001114091	0.370262	-2.70079	FOX Si down vs FOX Sc	NM_001114091 // GO:0007091 // mitotic metaphase/anaphase transition // inferred	NM_001114091 // GO:0005634 // nucleus // inferred from electronic annotation //	NM_001114091 // GO:0005515 // protein binding // inferred from physical interact	---	NM_001114091 // P30260 /// NM_001256 // P30260 /// BC011656 // P30260
9130	3012677	NM_032120 // C7orf64 // chromosome 7 open reading frame 64 // 7q21.2 // 84060 //	C7orf64	NM_032120	0.37031	-2.70044	FOX Si down vs FOX Sc	---	---	---	---	NM_032120 // Q5RL73 /// NM_032120 // Q6FI77 /// BC044570 // Q5RL73 /// BC044570
10712	3513883	NM_002267 // KPNA3 // karyopherin alpha 3 (importin alpha 4) // 13q14.3 // 3839	KPNA3	NM_002267	0.370436	-2.69952	FOX Si down vs FOX Sc	NM_002267 // GO:0006461 // protein complex assembly // traceable author statemen	NM_002267 // GO:0005634 // nucleus // inferred from electronic annotation /// N	NM_002267 // GO:0005515 // protein binding // inferred from physical interaction	---	NM_002267 // O00505 /// NM_002267 // Q53F09 /// BC035090 // Q8IYQ9 /// BC035090
5355	3252577	NM_003375 // VDAC2 // voltage-dependent anion channel 2 // 10q22 // 7417 /// ENS	VDAC2	NM_003375	0.370465	-2.69931	FOX Si down vs FOX Sc	NM_003375 // GO:0006820 // anion transport // inferred from electronic annotatio	NM_003375 // GO:0005739 // mitochondrion // inferred from electronic annotation	NM_003375 // GO:0000166 // nucleotide binding // inferred from electronic annota	---	BC000165 // P45880
9881	3513096	NM_001984 // ESD // esterase D // 13q14.1-q14.2 // 2098 /// ENST00000378720 // E	ESD	NM_001984	0.370794	-2.69692	FOX Si down vs FOX Sc	NM_001984 // GO:0008150 // biological_process // no biological data available /	NM_001984 // GO:0005737 // cytoplasm // inferred from electronic annotation ///	NM_001984 // GO:0004091 // carboxylesterase activity // non-traceable author sta	---	NM_001984 // P10768 /// AF112219 // P10768
20829	3245682	NM_002750 // MAPK8 // mitogen-activated protein kinase 8 // 10q11.22 // 5599 ///	MAPK8	NM_002750	0.371128	-2.69449	FOX Si down vs FOX Sc	NM_002750 // GO:0001503 // ossification // inferred from electronic annotation	NM_002750 // GO:0005634 // nucleus // inferred from electronic annotation /// N	NM_002750 // GO:0000166 // nucleotide binding // inferred from electronic annota	---	NM_139046 // A1L4K2 /// NM_139046 // B5BUB8 /// NM_139047 // A1L4K2 /// NM_13904
15726	3179359	NM_001012267 // CENPP // centromere protein P // 9q22.31 // 401541 /// NM_022755	CENPP	NM_001012267	0.371132	-2.69446	FOX Si down vs FOX Sc	NM_022755 // GO:0046853 // inositol and derivative phosphorylation // inferred f	NM_001012267 // GO:0000775 // chromosome, centromeric region // inferred from el	NM_022755 // GO:0000166 // nucleotide binding // inferred from electronic annota	---	NM_001012267 // Q6IPU0 /// NM_001012267 // Q7Z672 /// NM_022755 // Q9H8X2 /// BC
11687	3784602	NM_020474 // GALNT1 // UDP-N-acetyl-alpha-D-galactosamine:polypeptide N-acetylga	GALNT1	NM_020474	0.371191	-2.69403	FOX Si down vs FOX Sc	NM_020474 // GO:0006493 // protein amino acid O-linked glycosylation // traceabl	NM_020474 // GO:0005576 // extracellular region // inferred from electronic anno	NM_020474 // GO:0004653 // polypeptide N-acetylgalactosaminyltransferase activit	---	NM_020474 // Q68VJ7 /// NM_020474 // Q10472 /// BC038440 // Q05BM8
8839	3256560	NM_004897 // MINPP1 // multiple inositol-polyphosphate phosphatase 1 // 10q23 //	MINPP1	NM_004897	0.371207	-2.69391	FOX Si down vs FOX Sc	NM_004897 // GO:0001503 // ossification // non-traceable author statement /// N	NM_004897 // GO:0005783 // endoplasmic reticulum // inferred from electronic ann	NM_004897 // GO:0003993 // acid phosphatase activity // inferred from electronic	---	NM_004897 // B2R7D2 /// NM_004897 // Q9UNW1 /// AY358938 // Q9UNW1 /// AY358938
20226	2815455	NM_032175 // UTP15 // UTP15, U3 small nucleolar ribonucleoprotein, homolog (S. c	UTP15	NM_032175	0.371371	-2.69272	FOX Si down vs FOX Sc	NM_032175 // GO:0006364 // rRNA processing // inferred from electronic annotatio	NM_032175 // GO:0005634 // nucleus // inferred from electronic annotation /// N	---	---	NM_032175 // Q8TED0 /// AL831972 // Q8TED0
16763	3875195	NM_032485 // MCM8 // minichromosome maintenance complex component 8 // 20p12.3 /	MCM8	NM_032485	0.371443	-2.6922	FOX Si down vs FOX Sc	NM_032485 // GO:0006260 // DNA replication // not recorded /// NM_032485 // GO:	NM_032485 // GO:0005634 // nucleus // inferred from electronic annotation /// N	NM_032485 // GO:0000166 // nucleotide binding // inferred from electronic annota	---	NM_032485 // Q9UJA3 /// NM_182802 // Q9UJA3 /// BC101057 // Q9UJA3
11820	2855501	NM_001098272 // HMGCS1 // 3-hydroxy-3-methylglutaryl-CoA synthase 1 (soluble) //	HMGCS1	NM_001098272	0.371725	-2.69016	FOX Si down vs FOX Sc	NM_001098272 // GO:0006629 // lipid metabolic process // non-traceable author st	NM_001098272 // GO:0005625 // soluble fraction // traceable author statement //	NM_001098272 // GO:0004421 // hydroxymethylglutaryl-CoA synthase activity // not	NM_001098272 // GenMAPP // Cholesterol_Biosynthesis /// NM_002130 // GenMAPP //	NM_001098272 // Q01581 /// NM_001098272 // Q8N995 /// NM_002130 // Q01581 /// NM
15418	3130113	NM_002095 // GTF2E2 // general transcription factor IIE, polypeptide 2, beta 34k	GTF2E2	NM_002095	0.372088	-2.68754	FOX Si down vs FOX Sc	NM_002095 // GO:0006367 // transcription initiation from RNA polymerase II promo	NM_002095 // GO:0005634 // nucleus // inferred from electronic annotation /// N	NM_002095 // GO:0003677 // DNA binding // inferred from electronic annotation /	NM_002095 // GenMAPP // RNA_transcription_Reactome /// BC030572 // GenMAPP // RN	NM_002095 // P29084 /// BC030572 // P29084
8885	3756193	NM_001067 // TOP2A // topoisomerase (DNA) II alpha 170kDa // 17q21-q22 // 7153 /	TOP2A	NM_001067	0.372096	-2.68748	FOX Si down vs FOX Sc	NM_001067 // GO:0006260 // DNA replication // non-traceable author statement //	NM_001067 // GO:0000228 // nuclear chromosome // inferred from direct assay ///	NM_001067 // GO:0000166 // nucleotide binding // inferred from electronic annota	---	BC140791 // P11388
2143	3250093	NM_015634 // KIAA1279 // KIAA1279 // 10q22.1 // 26128 /// ENST00000361983 // KIA	KIAA1279	NM_015634	0.372171	-2.68694	FOX Si down vs FOX Sc	NM_015634 // GO:0006839 // mitochondrial transport // inferred from mutant pheno	NM_015634 // GO:0005739 // mitochondrion // inferred from direct assay /// ENST	NM_015634 // GO:0005515 // protein binding // inferred from physical interaction	---	NM_015634 // Q96EK5 /// BC012180 // Q96EK5
4067	2372141	NM_017847 // C1orf27 // chromosome 1 open reading frame 27 // 1q25 // 54953 ///	C1orf27	NM_017847	0.372217	-2.6866	FOX Si down vs FOX Sc	NM_017847 // GO:0055114 // oxidation reduction // inferred from electronic annot	NM_017847 // GO:0016020 // membrane // inferred from electronic annotation ///	NM_017847 // GO:0008270 // zinc ion binding // inferred from electronic annotati	---	NM_017847 // Q5SWX8 /// NM_001164245 // Q5SWX8 /// NM_001164246 // Q5SWX8 /// AY
817	3503164	NM_001078645 // CDC16 // cell division cycle 16 homolog (S. cerevisiae) // 13q34	CDC16	NM_001078645	0.372258	-2.68631	FOX Si down vs FOX Sc	NM_001078645 // GO:0007049 // cell cycle // inferred from electronic annotation	NM_001078645 // GO:0005634 // nucleus // inferred from electronic annotation //	NM_001078645 // GO:0005515 // protein binding // inferred from electronic annota	---	NM_001078645 // B2RCW0 /// NM_003903 // B2RCW0 /// BC010875 // Q7Z651 /// BC0108
7437	2375810	NM_014827 // ZC3H11A // zinc finger CCCH-type containing 11A // 1q32.1 // 9877 /	ZC3H11A	NM_014827	0.372264	-2.68627	FOX Si down vs FOX Sc	---	---	NM_014827 // GO:0003676 // nucleic acid binding // inferred from electronic anno	---	---
18609	3327906	NR_024625 // API5 // apoptosis inhibitor 5 // 11p11.2 // 8539 /// NM_001142930 /	API5	NR_024625	0.37317	-2.67974	FOX Si down vs FOX Sc	NR_024625 // GO:0006915 // apoptosis // inferred from electronic annotation ///	NR_024625 // GO:0005634 // nucleus // inferred from direct assay /// NR_024625	NR_024625 // GO:0005488 // binding // inferred from electronic annotation /// N	---	NR_024625 // Q9BZZ5 /// NM_001142930 // Q9BZZ5 /// NM_006595 // Q9BZZ5 /// NM_00
15980	3740126	NR_024058 // YWHAE // tyrosine 3-monooxygenase/tryptophan 5-monooxygenase activa	YWHAE	NR_024058	0.3732	-2.67953	FOX Si down vs FOX Sc	NR_024058 // GO:0001764 // neuron migration // inferred from electronic annotati	NR_024058 // GO:0005737 // cytoplasm // inferred from direct assay /// NR_02405	NR_024058 // GO:0005515 // protein binding // inferred from physical interaction	---	NR_024058 // P62258 /// NM_006761 // P62258 /// AY883089 // Q4VJB6 /// AY883089
19302	3574074	NM_015859 // GTF2A1 // general transcription factor IIA, 1, 19/37kDa // 14q31.1	GTF2A1	NM_015859	0.373255	-2.67913	FOX Si down vs FOX Sc	NM_015859 // GO:0006367 // transcription initiation from RNA polymerase II promo	NM_015859 // GO:0005634 // nucleus // inferred from direct assay /// NM_015859	NM_015859 // GO:0003677 // DNA binding // inferred from direct assay /// NM_015	---	NM_015859 // P52655 /// D14887 // P52655
16090	3800165	NM_145287 // ZNF519 // zinc finger protein 519 // 18p11.21 // 162655 /// NR_0333	ZNF519	NM_145287	0.373365	-2.67834	FOX Si down vs FOX Sc	NM_145287 // GO:0006355 // regulation of transcription, DNA-dependent // inferre	NM_145287 // GO:0005622 // intracellular // inferred from electronic annotation	NM_145287 // GO:0003677 // DNA binding // inferred from electronic annotation /	---	NM_145287 // Q59FP3 /// NM_001042492 // P21359 /// NM_000267 // P21359 /// BC024
18888	2389130	NR_026588 // EFCAB2 // EF-hand calcium binding domain 2 // 1q44 // 84288 /// NM_	EFCAB2	NR_026588	0.373487	-2.67747	FOX Si down vs FOX Sc	---	---	NR_026588 // GO:0005509 // calcium ion binding // inferred from electronic annot	---	NR_026586 // Q5VUJ9 /// NM_001143943 // Q5VUJ9 /// NR_026587 // Q5VUJ9 /// BC005
14985	3238491	NM_005180 // BMI1 // BMI1 polycomb ring finger oncogene // 10p11.23 // 648 /// E	BMI1	NM_005180	0.373535	-2.67712	FOX Si down vs FOX Sc	NM_005180 // GO:0007379 // segment specification // traceable author statement	NM_005180 // GO:0005634 // nucleus // inferred from direct assay /// NM_005180	NM_005180 // GO:0005515 // protein binding // inferred from electronic annotatio	---	NM_005180 // P35226 /// BC011652 // P35226 /// L13689 // P35226 /// BT019450 //
3186	3310757	NM_022466 // IKZF5 // IKAROS family zinc finger 5 (Pegasus) // 10q26 // 64376 //	IKZF5	NM_022466	0.373737	-2.67568	FOX Si down vs FOX Sc	NM_022466 // GO:0045449 // regulation of transcription // inferred from electron	NM_022466 // GO:0005622 // intracellular // inferred from electronic annotation	NM_022466 // GO:0003677 // DNA binding // inferred from electronic annotation /	---	NM_022466 // Q9H5V7 /// AK122899 // Q9H5V7
19603	3548788	NM_017437 // CPSF2 // cleavage and polyadenylation specific factor 2, 100kDa //	CPSF2	NM_017437	0.37391	-2.67444	FOX Si down vs FOX Sc	NM_017437 // GO:0006397 // mRNA processing // inferred from electronic annotatio	NM_017437 // GO:0005634 // nucleus // inferred from electronic annotation /// E	NM_017437 // GO:0003723 // RNA binding // inferred from electronic annotation /	NM_017437 // GenMAPP // mRNA_processing_Reactome /// BC070095 // GenMAPP // mRNA	NM_017437 // Q9P2I0 /// NM_017437 // B3KN45 /// NM_017437 // B3KMI0 /// BC070095
8620	3476130	NM_001167856 // SBNO1 // strawberry notch homolog 1 (Drosophila) // 12q24.31 //	SBNO1	NM_001167856	0.373981	-2.67393	FOX Si down vs FOX Sc	NM_001167856 // GO:0008150 // biological_process // no biological data available	NM_001167856 // GO:0005575 // cellular_component // no biological data available	NM_001167856 // GO:0003674 // molecular_function // no biological data available	---	NM_001167856 // Q9NVJ3 /// NM_001167856 // B3KUC1 /// NM_018183 // Q9NVJ3 /// NM
1126	2928392	NM_016485 // VTA1 // Vps20-associated 1 homolog (S. cerevisiae) // 6q24.1 // 515	VTA1	NM_016485	0.374009	-2.67373	FOX Si down vs FOX Sc	NM_016485 // GO:0015031 // protein transport // inferred from electronic annotat	NM_016485 // GO:0005737 // cytoplasm // inferred from electronic annotation ///	NM_016485 // GO:0005515 // protein binding // inferred from electronic annotatio	---	NM_016485 // Q9NP79 /// NM_016485 // Q9C063 /// AF271994 // Q9NP79 /// AF271994
17082	2946268	NM_003526 // HIST1H2BC // histone cluster 1, H2bc // 6p21.3 // 8347 /// BC105595	HIST1H2BC	NM_003526	0.37405	-2.67344	FOX Si down vs FOX Sc	NM_003526 // GO:0006334 // nucleosome assembly // non-traceable author statement	NM_003526 // GO:0000786 // nucleosome // non-traceable author statement /// NM_	NM_003526 // GO:0003677 // DNA binding // non-traceable author statement /// NM	---	NM_003526 // P62807 /// BC105595 // Q0D2M2
8308	3511189	NM_004294 // MTRF1 // mitochondrial translational release factor 1 // 13q14.1-q1	MTRF1	NM_004294	0.374121	-2.67293	FOX Si down vs FOX Sc	NM_004294 // GO:0006449 // regulation of translational termination // traceable	NM_004294 // GO:0005737 // cytoplasm // inferred from electronic annotation ///	NM_004294 // GO:0003747 // translation release factor activity // traceable auth	---	AK055086 // B3KNV2
13173	3786039	NM_002647 // PIK3C3 // phosphoinositide-3-kinase, class 3 // 18q12.3 // 5289 ///	PIK3C3	NM_002647	0.375311	-2.66446	FOX Si down vs FOX Sc	NM_002647 // GO:0046854 // phosphoinositide phosphorylation // inferred from ele	NM_002647 // GO:0005829 // cytosol // not recorded /// NM_002647 // GO:0005942	NM_002647 // GO:0000166 // nucleotide binding // inferred from electronic annota	---	NM_002647 // Q8NEB9 /// BC033004 // Q8NEB9
780	2927967	NM_021243 // C6orf115 // chromosome 6 open reading frame 115 // 6q24.1 // 58527	C6orf115	NM_021243	0.375453	-2.66345	FOX Si down vs FOX Sc	---	---	---	---	NM_021243 // Q9P1F3 /// BC014953 // Q9P1F3
20432	3379708	NM_181515 // MRPL21 // mitochondrial ribosomal protein L21 // 11q13.3 // 219927	MRPL21	NM_181515	0.375554	-2.66273	FOX Si down vs FOX Sc	NM_181515 // GO:0006412 // translation // inferred from electronic annotation /	NM_181515 // GO:0005622 // intracellular // inferred from electronic annotation	NM_181515 // GO:0003723 // RNA binding // inferred from electronic annotation /	---	---
7733	3365249	NM_138421 // SAAL1 // serum amyloid A-like 1 // 11p15.1 // 113174 /// ENST000003	SAAL1	NM_138421	0.375589	-2.66249	FOX Si down vs FOX Sc	NM_138421 // GO:0006953 // acute-phase response // inferred from electronic anno	NM_138421 // GO:0005576 // extracellular region // inferred from electronic anno	NM_138421 // GO:0005488 // binding // inferred from electronic annotation /// E	---	NM_138421 // B3KVU5 /// BC012010 // Q96ER3 /// BC012010 // B3KVU5
16469	3790479	NM_033280 // SEC11C // SEC11 homolog C (S. cerevisiae) // 18q21.32 // 90701 ///	SEC11C	NM_033280	0.3759	-2.66028	FOX Si down vs FOX Sc	NM_033280 // GO:0006465 // signal peptide processing // inferred from electronic	NM_033280 // GO:0005783 // endoplasmic reticulum // inferred from electronic ann	NM_033280 // GO:0008233 // peptidase activity // inferred from electronic annota	---	NM_033280 // Q9BY50 /// AF212233 // Q9BY50
11010	3733999	NM_017941 // C17orf80 // chromosome 17 open reading frame 80 // 17q25.1 // 55028	C17orf80	NM_017941	0.376057	-2.65917	FOX Si down vs FOX Sc	---	NM_017941 // GO:0016020 // membrane // inferred from electronic annotation ///	---	---	NM_017941 // Q9BSJ5 /// NM_001100621 // Q9BSJ5 /// NM_001100622 // Q9BSJ5 /// AY
12367	3869650	NM_001105549 // ZNF83 // zinc finger protein 83 // 19q13.3 // 55769 /// NM_00110	ZNF83	NM_001105549	0.376142	-2.65857	FOX Si down vs FOX Sc	NM_001105549 // GO:0006355 // regulation of transcription, DNA-dependent // non-	NM_001105549 // GO:0005622 // intracellular // inferred from electronic annotati	NM_001105549 // GO:0003700 // transcription factor activity // non-traceable aut	---	NR_003936 // B3KQJ6 /// AB209516 // Q59FE4 /// AB209516 // B3KNY8
17736	2947095	NM_003535 // HIST1H3J // histone cluster 1, H3j // 6p22-p21.3 // 8356	HIST1H3J	NM_003535	0.376209	-2.6581	FOX Si down vs FOX Sc	---	---	---	---	---
3258	3139950	NM_016027 // LACTB2 // lactamase, beta 2 // 8p22-q22.3 // 51110 /// ENST00000276	LACTB2	NM_016027	0.376237	-2.6579	FOX Si down vs FOX Sc	---	NM_016027 // GO:0005739 // mitochondrion // inferred from electronic annotation	NM_016027 // GO:0016787 // hydrolase activity // inferred from electronic annota	---	NM_016027 // Q53H82 /// AF151841 // Q53H82
15761	3519119	NM_022118 // RBM26 // RNA binding motif protein 26 // 13q31.1 // 64062 /// ENST0	RBM26	NM_022118	0.376445	-2.65643	FOX Si down vs FOX Sc	NM_022118 // GO:0006397 // mRNA processing // inferred from electronic annotatio	---	NM_022118 // GO:0000166 // nucleotide binding // inferred from electronic annota	---	NM_022118 // Q5T8P6 /// BC111739 // Q5T8P6 /// BC041655 // Q5T8P6 /// AK302871 /
3001	3664785	NM_016951 // CKLF // chemokine-like factor // 16q21 // 51192 /// NM_001040138 //	CKLF	NM_016951	0.376663	-2.65489	FOX Si down vs FOX Sc	NM_016951 // GO:0006935 // chemotaxis // inferred from electronic annotation //	NM_016951 // GO:0005576 // extracellular region // inferred from direct assay /	NM_016951 // GO:0008009 // chemokine activity // inferred from direct assay ///	---	NM_016951 // Q9UBR5 /// NM_181641 // Q9UBR5 /// NM_181640 // Q9UBR5 /// NM_01632
19790	2815139	NM_138782 // FCHO2 // FCH domain only 2 // 5q13.2 // 115548 /// NM_001146032 //	FCHO2	NM_138782	0.376923	-2.65306	FOX Si down vs FOX Sc	---	---	---	---	NM_138782 // Q0JRZ9 /// NM_001146032 // Q0JRZ9 /// BC137070 // Q0JRZ9
2933	3724698	NM_006310 // NPEPPS // aminopeptidase puromycin sensitive // 17q21 // 9520 /// E	NPEPPS	NM_006310	0.376951	-2.65286	FOX Si down vs FOX Sc	NM_006310 // GO:0006508 // proteolysis // inferred from electronic annotation /	NM_006310 // GO:0005634 // nucleus // inferred from electronic annotation /// N	NM_006310 // GO:0004177 // aminopeptidase activity // inferred from electronic a	---	NM_006310 // P55786 /// NM_006310 // B3KU93 /// NM_006310 // B3KTP2 /// BC065294
1119	3493448	NM_006346 // PIBF1 // progesterone immunomodulatory binding factor 1 // 13q22.1	PIBF1	NM_006346	0.377	-2.65252	FOX Si down vs FOX Sc	---	---	---	---	NM_006346 // Q05DN0 /// AF330046 // Q8WXW3 /// AF330046 // Q05DN0
10996	3100166	NM_002865 // RAB2A // RAB2A, member RAS oncogene family // 8q12.1 // 5862 /// EN	RAB2A	NM_002865	0.377176	-2.65128	FOX Si down vs FOX Sc	NM_002865 // GO:0006888 // ER to Golgi vesicle-mediated transport // traceable a	NM_002865 // GO:0000139 // Golgi membrane // inferred from electronic annotation	NM_002865 // GO:0000166 // nucleotide binding // inferred from electronic annota	---	NM_002865 // P61019 /// BC008929 // P61019
10765	3843662	NM_032828 // ZNF587 // zinc finger protein 587 // 19q13.43 // 84914 /// ENST0000	ZNF587	NM_032828	0.377209	-2.65105	FOX Si down vs FOX Sc	NM_032828 // GO:0006355 // regulation of transcription, DNA-dependent // inferre	NM_032828 // GO:0005622 // intracellular // inferred from electronic annotation	NM_032828 // GO:0003677 // DNA binding // inferred from electronic annotation /	---	NM_032828 // Q9NWJ2 /// NM_032828 // Q96SQ5 /// AK026676 // Q9NWJ2
6962	2485257	NM_001001521 // UGP2 // UDP-glucose pyrophosphorylase 2 // 2p14-p13 // 7360 ///	UGP2	NM_001001521	0.377508	-2.64895	FOX Si down vs FOX Sc	NM_001001521 // GO:0006011 // UDP-glucose metabolic process // traceable author	NM_001001521 // GO:0005737 // cytoplasm // non-traceable author statement /// N	NM_001001521 // GO:0003983 // UTP:glucose-1-phosphate uridylyltransferase activi	BC002954 // GenMAPP // Glycogen_Metabolism /// BC002954 // GenMAPP // Circadian_	NM_006759 // B2RAN1 /// BC002954 // Q16851 /// BC000173 // Q16851 /// BC000173 /
1936	3224366	NM_001100588 // RC3H2 // ring finger and CCCH-type zinc finger domains 2 // 9q34	RC3H2	NM_001100588	0.377654	-2.64792	FOX Si down vs FOX Sc	NM_001100588 // GO:0008150 // biological_process // no biological data available	NM_001100588 // GO:0005624 // membrane fraction // inferred from direct assay /	NM_001100588 // GO:0003677 // DNA binding // inferred from direct assay /// NM_	---	NM_018835 // Q9HBD1 /// BC044642 // Q9HBD1 /// AF255304 // Q9HBD1 /// AF255303 /
11774	3784670	NM_031446 // C18orf21 // chromosome 18 open reading frame 21 // 18q12.2 // 83608	C18orf21	NM_031446	0.37861	-2.64124	FOX Si down vs FOX Sc	---	---	---	---	BC108730 // Q32NC0 /// BC119765 // Q32NC0 /// BC119766 // Q32NC0 /// AF277189 //
4640	2517013	NR_027850 // MTX2 // metaxin 2 // 2q31.1 // 10651 /// NM_006554 // MTX2 // metax	MTX2	NR_027850	0.378743	-2.64031	FOX Si down vs FOX Sc	NR_027850 // GO:0006626 // protein targeting to mitochondrion // inferred from e	NR_027850 // GO:0005739 // mitochondrion // inferred from electronic annotation	---	---	NR_027850 // B3KM74 /// NM_006554 // B3KM74 /// BC017271 // Q8IZ68 /// BC017271
20629	3879467	NM_012255 // XRN2 // 5'-3' exoribonuclease 2 // 20p11.2-p11.1 // 22803 /// ENST0	XRN2	NM_012255	0.378859	-2.6395	FOX Si down vs FOX Sc	NM_012255 // GO:0000738 // DNA catabolic process, exonucleolytic // inferred fro	NM_012255 // GO:0005622 // intracellular // inferred from electronic annotation	NM_012255 // GO:0003676 // nucleic acid binding // inferred from electronic anno	NM_012255 // GenMAPP // mRNA_processing_Reactome /// AF064257 // GenMAPP // mRNA	NM_012255 // Q9H0D6 /// NM_012255 // B3KMC9 /// AF064257 // Q9H0D6 /// AF064257
16261	3460584	NM_032338 // LLPH // LLP homolog, long-term synaptic facilitation (Aplysia) // 1	LLPH	NM_032338	0.379369	-2.63595	FOX Si down vs FOX Sc	---	---	---	---	NM_032338 // Q9BRT6 /// BC107780 // Q9BRT6
2440	2649723	NM_022736 // MFSD1 // major facilitator superfamily domain containing 1 // 3q25.	MFSD1	NM_022736	0.379471	-2.63525	FOX Si down vs FOX Sc	NM_022736 // GO:0055085 // transmembrane transport // inferred from electronic a	NM_022736 // GO:0016020 // membrane // inferred from electronic annotation ///	---	---	NM_022736 // Q9H3U5 /// NM_001167903 // Q9H3U5 /// AK297593 // Q9H3U5
6540	3888133	NM_001316 // CSE1L // CSE1 chromosome segregation 1-like (yeast) // 20q13 // 143	CSE1L	NM_001316	0.379616	-2.63424	FOX Si down vs FOX Sc	NM_001316 // GO:0006886 // intracellular protein transport // inferred from elec	NM_001316 // GO:0005634 // nucleus // inferred from electronic annotation /// N	NM_001316 // GO:0005515 // protein binding // inferred from physical interaction	---	NM_001316 // P55060 /// AF053641 // P55060
4196	2591942	NM_016467 // ORMDL1 // ORM1-like 1 (S. cerevisiae) // 2q32 // 94101 /// NM_00112	ORMDL1	NM_016467	0.380015	-2.63148	FOX Si down vs FOX Sc	---	NM_016467 // GO:0005783 // endoplasmic reticulum // inferred from electronic ann	---	---	NM_016467 // Q9P0S3 /// NM_001128150 // Q9P0S3 /// AB064959 // Q9P0S3 /// AF3957
18465	3217807	NM_017746 // TEX10 // testis expressed 10 // 9q31.1 // 54881 /// NM_001161584 //	TEX10	NM_017746	0.380265	-2.62975	FOX Si down vs FOX Sc	---	NM_017746 // GO:0005634 // nucleus // inferred from electronic annotation /// N	NM_017746 // GO:0005488 // binding // inferred from electronic annotation /// N	---	NM_017746 // Q9NXF1 /// AB060968 // Q9NXF1
15075	3823554	NM_005370 // RAB8A // RAB8A, member RAS oncogene family // 19p13.1 // 4218 /// E	RAB8A	NM_005370	0.380304	-2.62947	FOX Si down vs FOX Sc	NM_005370 // GO:0006904 // vesicle docking during exocytosis // inferred from di	NM_005370 // GO:0005886 // plasma membrane // inferred from electronic annotatio	NM_005370 // GO:0000166 // nucleotide binding // inferred from electronic annota	---	NM_005370 // P61006 /// AK025165 // P61006
11194	2745067	NM_153702 // ELMOD2 // ELMO/CED-12 domain containing 2 // 4q31.1 // 255520 /// E	ELMOD2	NM_153702	0.380624	-2.62727	FOX Si down vs FOX Sc	NM_153702 // GO:0006909 // phagocytosis // inferred from electronic annotation	NM_153702 // GO:0005856 // cytoskeleton // inferred from electronic annotation	---	---	BX648349 // Q8IZ81
2100	3189110	NM_015635 // GAPVD1 // GTPase activating protein and VPS9 domains 1 // 9q33.3 //	GAPVD1	NM_015635	0.381107	-2.62394	FOX Si down vs FOX Sc	NM_015635 // GO:0006897 // endocytosis // inferred from electronic annotation /	NM_015635 // GO:0005622 // intracellular // inferred from electronic annotation	NM_015635 // GO:0005085 // guanyl-nucleotide exchange factor activity // inferre	---	NM_015635 // Q14C86 /// NM_015635 // B3KN67 /// BC114937 // Q14C86 /// BC114937
14093	3322958	NM_019028 // ZDHHC13 // zinc finger, DHHC-type containing 13 // 11p15.1 // 54503	ZDHHC13	NM_019028	0.381123	-2.62383	FOX Si down vs FOX Sc	NM_019028 // GO:0043123 // positive regulation of I-kappaB kinase/NF-kappaB casc	NM_019028 // GO:0016020 // membrane // inferred from electronic annotation ///	NM_019028 // GO:0004871 // signal transducer activity // inferred from mutant ph	---	NM_019028 // Q8IUH4 /// NM_001001483 // Q8IUH4 /// BC036020 // Q8IUH4
217	3941907	NM_013986 // EWSR1 // Ewing sarcoma breakpoint region 1 // 22q12.2 // 2130 /// N	EWSR1	NM_013986	0.38123	-2.62309	FOX Si down vs FOX Sc	NM_013986 // GO:0045449 // regulation of transcription // inferred from electron	NM_013986 // GO:0005622 // intracellular // inferred from electronic annotation	NM_013986 // GO:0000166 // nucleotide binding // inferred from electronic annota	---	NM_013986 // Q96MN4 /// NM_013986 // Q96MX4 /// NM_013986 // Q01844 /// NM_00524
1197	3468103	NM_024312 // GNPTAB // N-acetylglucosamine-1-phosphate transferase, alpha and be	GNPTAB	NM_024312	0.381312	-2.62253	FOX Si down vs FOX Sc	NM_024312 // GO:0009306 // protein secretion // inferred from electronic annotat	NM_024312 // GO:0000139 // Golgi membrane // inferred from electronic annotation	NM_024312 // GO:0003976 // UDP-N-acetylglucosamine-lysosomal-enzyme N-acetylgluc	---	NM_024312 // Q68CM9 /// NM_024312 // Q3T906 /// NM_024312 // Q9NV34 /// NM_02431
4259	4019900	NM_001079872 // CUL4B // cullin 4B // Xq23 // 8450 /// NM_003588 // CUL4B // cul	CUL4B	NM_001079872	0.381432	-2.6217	FOX Si down vs FOX Sc	NM_001079872 // GO:0006281 // DNA repair // inferred from electronic annotation	NM_001079872 // GO:0005575 // cellular_component // no biological data available	NM_001079872 // GO:0003674 // molecular_function // no biological data available	---	NM_001079872 // Q13620 /// NM_003588 // Q13620 /// BX537641 // Q13620
15236	3898224	NM_016649 // ESF1 // ESF1, nucleolar pre-rRNA processing protein, homolog (S. ce	ESF1	NM_016649	0.381563	-2.6208	FOX Si down vs FOX Sc	NM_016649 // GO:0045449 // regulation of transcription // inferred from electron	NM_016649 // GO:0005634 // nucleus // inferred from electronic annotation /// N	---	---	NM_016649 // Q9H501 /// NM_016649 // Q05C10 /// NM_016649 // A0JLU5 /// AF068285
5894	3692895	NM_007006 // NUDT21 // nudix (nucleoside diphosphate linked moiety X)-type motif	NUDT21	NM_007006	0.381587	-2.62063	FOX Si down vs FOX Sc	NM_007006 // GO:0006397 // mRNA processing // inferred from direct assay /// NM	NM_007006 // GO:0005634 // nucleus // inferred from electronic annotation /// N	NM_007006 // GO:0003723 // RNA binding // inferred from direct assay /// NM_007	NM_007006 // GenMAPP // mRNA_processing_Reactome /// BX537360 // GenMAPP // mRNA	NM_007006 // B2R6U8 /// NM_007006 // Q5HYH5 /// NM_007006 // O43809 /// BX537360
16991	2811745	NM_016338 // IPO11 // importin 11 // 5q12.1 // 51194 /// NM_001134779 // IPO11 /	IPO11	NM_016338	0.381603	-2.62053	FOX Si down vs FOX Sc	NM_016338 // GO:0006886 // intracellular protein transport // inferred from elec	NM_016338 // GO:0005634 // nucleus // inferred from electronic annotation /// N	NM_016338 // GO:0005515 // protein binding // inferred from physical interaction	---	NM_016338 // Q9UI26 /// NM_001134779 // B3KN03 /// NM_001134779 // Q9UI26 /// BC
14467	3323443	NM_005788 // PRMT3 // protein arginine methyltransferase 3 // 11p15.1 // 10196 /	PRMT3	NM_005788	0.381736	-2.61961	FOX Si down vs FOX Sc	NM_005788 // GO:0006479 // protein amino acid methylation // inferred from elect	NM_005788 // GO:0005622 // intracellular // inferred from electronic annotation	NM_005788 // GO:0008270 // zinc ion binding // inferred from electronic annotati	---	NM_005788 // Q8WUV3 /// NM_005788 // O60678 /// NM_001145167 // Q8WUV3 /// NM_00
20512	2341663	NM_001902 // CTH // cystathionase (cystathionine gamma-lyase) // 1p31.1 // 1491	CTH	NM_001902	0.381839	-2.6189	FOX Si down vs FOX Sc	NM_001902 // GO:0006534 // cysteine metabolic process // traceable author statem	NM_001902 // GO:0005737 // cytoplasm // inferred from electronic annotation ///	NM_001902 // GO:0004121 // cystathionine beta-lyase activity // inferred from el	---	NM_001902 // P32929 /// NM_153742 // P32929 /// BC015807 // P32929
897	3807474	BC093004 // C18orf32 // chromosome 18 open reading frame 32 // 18q21.1 // 497661	C18orf32	BC093004	0.38193	-2.61828	FOX Si down vs FOX Sc	BC093004 // GO:0043123 // positive regulation of I-kappaB kinase/NF-kappaB casca	---	BC093004 // GO:0004871 // signal transducer activity // inferred from mutant phe	BC093004 // GenMAPP // Ribosomal_Proteins /// AB097012 // GenMAPP // Ribosomal_P	BC093004 // Q8TCD1 /// AB097012 // Q8TCD1 /// BC022357 // Q8TCD1 /// AK291882 //
18586	3218067	NM_019051 // MRPL50 // mitochondrial ribosomal protein L50 // 9q31.1 // 54534 //	MRPL50	NM_019051	0.382482	-2.6145	FOX Si down vs FOX Sc	---	NM_019051 // GO:0005739 // mitochondrion // inferred from electronic annotation	---	---	NM_019051 // Q8N5N7 /// BC032008 // Q8N5N7
9407	2413519	NM_016126 // HSPB11 // heat shock protein family B (small), member 11 // 1p32.1-	HSPB11	NM_016126	0.38252	-2.61424	FOX Si down vs FOX Sc	NM_016126 // GO:0006950 // response to stress // inferred from electronic annota	---	---	---	NM_016126 // Q9Y547
138	3466740	NM_000895 // LTA4H // leukotriene A4 hydrolase // 12q22 // 4048 /// ENST00000228	LTA4H	NM_000895	0.382578	-2.61385	FOX Si down vs FOX Sc	NM_000895 // GO:0006508 // proteolysis // inferred from electronic annotation /	NM_000895 // GO:0005737 // cytoplasm // inferred from direct assay /// ENST0000	NM_000895 // GO:0004301 // epoxide hydrolase activity // traceable author statem	---	AB209740 // Q59ES1
15720	3460127	NM_002076 // GNS // glucosamine (N-acetyl)-6-sulfatase // 12q14 // 2799 /// ENST	GNS	NM_002076	0.382666	-2.61325	FOX Si down vs FOX Sc	NM_002076 // GO:0006027 // glycosaminoglycan catabolic process // traceable auth	NM_002076 // GO:0005764 // lysosome // inferred from electronic annotation ///	NM_002076 // GO:0005515 // protein binding // inferred from physical interaction	---	NM_002076 // P15586 /// BX537363 // Q7Z3X3
5106	3166844	NM_016410 // CHMP5 // chromatin modifying protein 5 // 9p13.3 // 51510 /// ENST0	CHMP5	NM_016410	0.383142	-2.61	FOX Si down vs FOX Sc	NM_016410 // GO:0001919 // regulation of receptor recycling // inferred from ele	NM_016410 // GO:0005634 // nucleus // inferred from electronic annotation /// N	NM_016410 // GO:0005515 // protein binding // inferred from physical interaction	---	BC016698 // Q9NZZ3
10069	3257938	NM_003972 // BTAF1 // BTAF1 RNA polymerase II, B-TFIID transcription factor-asso	BTAF1	NM_003972	0.383261	-2.60919	FOX Si down vs FOX Sc	NM_003972 // GO:0016481 // negative regulation of transcription // non-traceable	NM_003972 // GO:0005634 // nucleus // non-traceable author statement /// ENST00	NM_003972 // GO:0000166 // nucleotide binding // inferred from electronic annota	---	NM_003972 // O14981 /// NM_003972 // Q6PI32 /// NM_003972 // Q8N6J1 /// NM_00397
9986	3757423	NM_018143 // KLHL11 // kelch-like 11 (Drosophila) // 17q21.2 // 55175 /// ENST00	KLHL11	NM_018143	0.383295	-2.60895	FOX Si down vs FOX Sc	---	NM_018143 // GO:0005576 // extracellular region // inferred from electronic anno	NM_018143 // GO:0005515 // protein binding // inferred from electronic annotatio	---	NM_018143 // Q9NVR0 /// BC034470 // Q9NVR0
10647	3428447	NM_014503 // UTP20 // UTP20, small subunit (SSU) processome component, homolog (	UTP20	NM_014503	0.383345	-2.60862	FOX Si down vs FOX Sc	NM_014503 // GO:0000447 // endonucleolytic cleavage in ITS1 to separate SSU-rRNA	NM_014503 // GO:0005634 // nucleus // inferred from electronic annotation /// N	NM_014503 // GO:0005488 // binding // inferred from electronic annotation /// E	---	NM_014503 // O75691 /// AF072718 // O75691
14103	3982423	NM_000052 // ATP7A // ATPase, Cu++ transporting, alpha polypeptide // Xq13.2-q13	ATP7A	NM_000052	0.383745	-2.6059	FOX Si down vs FOX Sc	NM_000052 // GO:0001568 // blood vessel development // inferred from sequence or	NM_000052 // GO:0005737 // cytoplasm // inferred from electronic annotation ///	NM_000052 // GO:0000166 // nucleotide binding // inferred from electronic annota	---	NM_000052 // Q04656 /// L06133 // Q04656 /// AB117973 // Q762B6 /// AB117973 //
21241	3829964	NR_024018 // ZNF30 // zinc finger protein 30 // 19q13.11 // 90075 /// NM_0010994	ZNF30	NR_024018	0.383751	-2.60586	FOX Si down vs FOX Sc	NR_024018 // GO:0045449 // regulation of transcription // inferred from electron	NR_024018 // GO:0005622 // intracellular // inferred from electronic annotation	NR_024018 // GO:0003677 // DNA binding // inferred from electronic annotation /	---	BC142996 // A5PLP1 /// BC142996 // P17039
1888	3494102	NM_006002 // UCHL3 // ubiquitin carboxyl-terminal esterase L3 (ubiquitin thioles	UCHL3	NM_006002	0.383992	-2.60422	FOX Si down vs FOX Sc	NM_006002 // GO:0006511 // ubiquitin-dependent protein catabolic process // non-	NM_006002 // GO:0005622 // intracellular // inferred from electronic annotation	NM_006002 // GO:0004221 // ubiquitin thiolesterase activity // traceable author	---	BC018125 // P15374
12998	3515965	NM_001042517 // DIAPH3 // diaphanous homolog 3 (Drosophila) // 13q21.2 // 81624	DIAPH3	NM_001042517	0.384132	-2.60327	FOX Si down vs FOX Sc	NM_001042517 // GO:0016043 // cellular component organization // inferred from e	---	NM_001042517 // GO:0003779 // actin binding // inferred from electronic annotati	---	NM_001042517 // B7ZB09 /// NM_001042517 // Q9NSV4 /// NM_001042517 // B4DPV3 ///
866	3383322	NM_024678 // NARS2 // asparaginyl-tRNA synthetase 2, mitochondrial (putative) //	NARS2	NM_024678	0.38437	-2.60166	FOX Si down vs FOX Sc	NM_024678 // GO:0006421 // asparaginyl-tRNA aminoacylation // inferred from elec	NM_024678 // GO:0005737 // cytoplasm // inferred from electronic annotation ///	NM_024678 // GO:0000166 // nucleotide binding // inferred from electronic annota	---	NM_024678 // B3KPX5 /// NR_027479 // B3KPX5 /// BC007800 // Q96I59 /// BC007800
16339	3300793	NM_145246 // C10orf4 // chromosome 10 open reading frame 4 // 10q23.33 // 118924	C10orf4	NM_145246	0.384397	-2.60147	FOX Si down vs FOX Sc	---	NM_145246 // GO:0005634 // nucleus // inferred from electronic annotation /// E	NM_145246 // GO:0005515 // protein binding // inferred from physical interaction	---	NM_145246 // Q70Z53 /// BC018007 // Q70Z53 /// AJ431724 // Q70Z53 /// AJ431723 /
21660	3466318	NM_003297 // NR2C1 // nuclear receptor subfamily 2, group C, member 1 // 12q22 /	NR2C1	NM_003297	0.384405	-2.60142	FOX Si down vs FOX Sc	NM_003297 // GO:0000122 // negative regulation of transcription from RNA polymer	NM_003297 // GO:0005634 // nucleus // inferred from electronic annotation /// N	NM_003297 // GO:0003677 // DNA binding // traceable author statement /// NM_003	---	NM_018351 // Q6ZV73 /// NM_018351 // A4FVC4
17695	4011683	NM_001003811 // TEX11 // testis expressed 11 // Xq13.1 // 56159 /// NM_031276 //	TEX11	NM_001003811	0.384467	-2.601	FOX Si down vs FOX Sc	NM_001003811 // GO:0000712 // resolution of meiotic recombination intermediates	NM_001003811 // GO:0000794 // condensed nuclear chromosome // inferred from elec	NM_001003811 // GO:0005515 // protein binding // inferred from physical interact	---	NM_001003811 // Q8IYF3 /// NM_031276 // Q8IYF3 /// BC036016 // Q8IYF3
43	3991650	NM_032458 // PHF6 // PHD finger protein 6 // Xq26.3 // 84295 /// NM_001015877 //	PHF6	NM_032458	0.384614	-2.60001	FOX Si down vs FOX Sc	NM_032458 // GO:0045449 // regulation of transcription // inferred from electron	NM_032458 // GO:0005634 // nucleus // inferred from direct assay /// NM_032458	NM_032458 // GO:0005515 // protein binding // inferred from electronic annotatio	---	NM_032458 // Q8IWS0 /// NM_001015877 // Q8IWS0 /// AY157622 // Q8IWS0
2004	3224442	NM_020924 // ZBTB26 // zinc finger and BTB domain containing 26 // 9q33.2 // 576	ZBTB26	NM_020924	0.384952	-2.59773	FOX Si down vs FOX Sc	NM_020924 // GO:0008150 // biological_process // no biological data available /	NM_020924 // GO:0005575 // cellular_component // no biological data available /	NM_020924 // GO:0003674 // molecular_function // no biological data available /	---	AB046792 // Q9HCK0
16727	2701595	NM_020865 // DHX36 // DEAH (Asp-Glu-Ala-His) box polypeptide 36 // 3p13-q23 // 1	DHX36	NM_020865	0.384969	-2.59761	FOX Si down vs FOX Sc	---	NM_020865 // GO:0005634 // nucleus // inferred from electronic annotation /// N	NM_020865 // GO:0000166 // nucleotide binding // inferred from electronic annota	---	NM_020865 // Q9H2U1 /// NM_001114397 // Q9H2U1 /// AF217190 // Q9H2U1
6355	3693533	NM_001896 // CSNK2A2 // casein kinase 2, alpha prime polypeptide // 16q21 // 145	CSNK2A2	NM_001896	0.385185	-2.59615	FOX Si down vs FOX Sc	NM_001896 // GO:0006468 // protein amino acid phosphorylation // inferred from e	---	NM_001896 // GO:0000166 // nucleotide binding // inferred from electronic annota	---	M55268 // P19784
17758	3716481	NM_004871 // GOSR1 // golgi SNAP receptor complex member 1 // 17q11 // 9527 ///	GOSR1	NM_004871	0.385767	-2.59224	FOX Si down vs FOX Sc	NM_004871 // GO:0006886 // intracellular protein transport // inferred from elec	NM_004871 // GO:0000139 // Golgi membrane // inferred from electronic annotation	NM_004871 // GO:0005484 // SNAP receptor activity // inferred from direct assay	---	NM_004871 // O95249 /// NM_001007025 // O95249 /// NM_001007024 // O95249 /// AF
9537	3427352	NM_152905 // NEDD1 // neural precursor cell expressed, developmentally down-regu	NEDD1	NM_152905	0.385971	-2.59087	FOX Si down vs FOX Sc	NM_152905 // GO:0007049 // cell cycle // inferred from electronic annotation //	NM_152905 // GO:0000242 // pericentriolar material // inferred from electronic a	---	---	NM_152905 // Q05CT8 /// NM_152905 // Q8NHV4 /// NM_001135176 // Q05CT8 /// NM_00
14863	3568080	NM_080666 // WDR89 // WD repeat domain 89 // 14q23.2 // 112840 /// NM_001008726	WDR89	NM_080666	0.386063	-2.59025	FOX Si down vs FOX Sc	---	---	---	---	NM_080666 // Q96FK6 /// NM_001008726 // Q96FK6 /// BC010698 // Q96FK6
3484	4020444	NM_001081550 // THOC2 // THO complex 2 // Xq25-q26.3 // 57187 /// ENST0000024583	THOC2	NM_001081550	0.3864	-2.58799	FOX Si down vs FOX Sc	NM_001081550 // GO:0006397 // mRNA processing // inferred from electronic annota	NM_001081550 // GO:0000346 // transcription export complex // inferred from dire	NM_001081550 // GO:0003723 // RNA binding // inferred from electronic annotation	---	NM_001081550 // Q8NI27 /// NM_001081550 // Q6P441 /// NM_001081550 // B4DKZ6 ///
16914	3521174	NM_005845 // ABCC4 // ATP-binding cassette, sub-family C (CFTR/MRP), member 4 //	ABCC4	NM_005845	0.386405	-2.58796	FOX Si down vs FOX Sc	NM_005845 // GO:0006811 // ion transport // inferred from electronic annotation	NM_005845 // GO:0005575 // cellular_component // no biological data available /	NM_005845 // GO:0000166 // nucleotide binding // inferred from electronic annota	---	NM_005845 // O75555 /// NM_001105515 // Q59GY6 /// AY081219 // O15439 /// AY0812
15511	3348891	NM_018195 // C11orf57 // chromosome 11 open reading frame 57 // 11q23.1 // 55216	C11orf57	NM_018195	0.38642	-2.58786	FOX Si down vs FOX Sc	NM_012459 // GO:0006626 // protein targeting to mitochondrion // traceable autho	NM_012459 // GO:0005739 // mitochondrion // inferred from electronic annotation	NM_012459 // GO:0005515 // protein binding // inferred from physical interaction	---	NM_018195 // Q9NVH7 /// NM_018195 // Q6ZUT1 /// NM_001082970 // Q9NVH7 /// NM_00
9966	3902743	NM_080616 // C20orf112 // chromosome 20 open reading frame 112 // 20q11.1-q11.23	C20orf112	NM_080616	0.386566	-2.58688	FOX Si down vs FOX Sc	---	---	---	---	NM_080616 // Q96MY1
7495	3499453	NM_003291 // TPP2 // tripeptidyl peptidase II // 13q32-q33 // 7174 /// ENST00000	TPP2	NM_003291	0.386663	-2.58623	FOX Si down vs FOX Sc	NM_003291 // GO:0006508 // proteolysis // inferred from electronic annotation /	NM_003291 // GO:0005737 // cytoplasm // inferred from electronic annotation ///	NM_003291 // GO:0004175 // endopeptidase activity // traceable author statement	---	NM_003291 // B7Z920 /// NM_003291 // P29144 /// M73047 // P29144 /// M73047 // B
22014	2842561	NM_138820 // HIGD2A // HIG1 hypoxia inducible domain family, member 2A // 5q35.2	HIGD2A	NM_138820	0.386777	-2.58547	FOX Si down vs FOX Sc	---	NM_138820 // GO:0016020 // membrane // inferred from electronic annotation ///	---	---	BC007502 // Q9BW72 /// AF151875 // Q9Y3C1 /// AF151875 // Q9P0T8
4469	2981874	NM_006519 // DYNLT1 // dynein, light chain, Tctex-type 1 // 6q25.2-q25.3 // 6993	DYNLT1	NM_006519	0.386948	-2.58433	FOX Si down vs FOX Sc	---	NM_006519 // GO:0005874 // microtubule // inferred from electronic annotation /	NM_006519 // GO:0003774 // motor activity // inferred from electronic annotation	---	NM_006519 // Q5VTU4
16590	3629698	NM_197960 // DPP8 // dipeptidyl-peptidase 8 // 15q22 // 54878 /// NM_130434 // D	DPP8	NM_197960	0.386963	-2.58423	FOX Si down vs FOX Sc	NM_197960 // GO:0006508 // proteolysis // non-traceable author statement /// NM	NM_197960 // GO:0005634 // nucleus // inferred from direct assay /// NM_197960	NM_197960 // GO:0004177 // aminopeptidase activity // inferred from electronic a	---	NM_130434 // Q6V1X1 /// NM_017743 // Q6V1X1 /// AK302638 // B4DYW8
9701	2963313	NM_153816 // SNX14 // sorting nexin 14 // 6q14.3 // 57231 /// NM_020468 // SNX14	SNX14	NM_153816	0.387318	-2.58186	FOX Si down vs FOX Sc	NM_153816 // GO:0007154 // cell communication // inferred from electronic annota	NM_153816 // GO:0016020 // membrane // inferred from electronic annotation ///	NM_153816 // GO:0004871 // signal transducer activity // inferred from electroni	---	NM_153816 // Q9Y5W7 /// NM_020468 // Q9Y5W7 /// BC068589 // Q9Y5W7
20633	2975680	NM_014739 // BCLAF1 // BCL2-associated transcription factor 1 // 6q22-q23 // 977	BCLAF1	NM_014739	0.387389	-2.58138	FOX Si down vs FOX Sc	NM_014739 // GO:0006917 // induction of apoptosis // traceable author statement	NM_014739 // GO:0005634 // nucleus // inferred from direct assay /// NM_014739	NM_014739 // GO:0003677 // DNA binding // inferred from direct assay /// NM_014	---	NM_014739 // Q9NYF8 /// NM_014739 // Q6DCA8 /// NM_001077440 // Q9NYF8 /// NM_00
14311	2418451	NM_001130042 // CRYZ // crystallin, zeta (quinone reductase) // 1p31-p22 // 1429	CRYZ	NM_001130042	0.387574	-2.58015	FOX Si down vs FOX Sc	NM_001130042 // GO:0007601 // visual perception // traceable author statement /	NM_001130042 // GO:0005625 // soluble fraction // inferred from electronic annot	NM_001130042 // GO:0003730 // mRNA 3'-UTR binding // inferred from electronic an	---	NM_001130042 // Q5HYE7 /// NM_001130042 // Q08257 /// NM_001889 // Q5HYE7 /// NM
10202	3367965	NM_144981 // IMMP1L // IMP1 inner mitochondrial membrane peptidase-like (S. cere	IMMP1L	NM_144981	0.387597	-2.58	FOX Si down vs FOX Sc	NM_144981 // GO:0006508 // proteolysis // inferred from electronic annotation /	NM_144981 // GO:0005739 // mitochondrion // inferred from sequence or structural	NM_144981 // GO:0003674 // molecular_function // no biological data available /	---	NM_144981 // Q96LU5 /// BC023595 // Q96LU5
18923	3768015	NM_014877 // HELZ // helicase with zinc finger // 17q24.2 // 9931 /// ENST000003	HELZ	NM_014877	0.387646	-2.57967	FOX Si down vs FOX Sc	---	NM_014877 // GO:0005634 // nucleus // inferred from electronic annotation /// E	NM_014877 // GO:0000166 // nucleotide binding // inferred from electronic annota	---	NM_014877 // P42694 /// BC130582 // Q6DFV5 /// BC130582 // P42694
5808	3277662	NM_080599 // UPF2 // UPF2 regulator of nonsense transcripts homolog (yeast) // 1	UPF2	NM_080599	0.38795	-2.57765	FOX Si down vs FOX Sc	NM_080599 // GO:0000184 // nuclear-transcribed mRNA catabolic process, nonsense-	NM_080599 // GO:0005634 // nucleus // inferred from direct assay /// NM_080599	NM_080599 // GO:0003723 // RNA binding // inferred from electronic annotation /	---	NM_080599 // Q9HAU5 /// NM_080599 // Q8TE88 /// NM_015542 // Q9HAU5 /// NM_01554
1889	2929036	NM_032860 // LTV1 // LTV1 homolog (S. cerevisiae) // 6q24.2 // 84946 /// ENST000	LTV1	NM_032860	0.388084	-2.57676	FOX Si down vs FOX Sc	---	---	---	---	NM_032860 // Q96GA3 /// BC009855 // Q96GA3
21399	4041113	NM_002266 // KPNA2 // karyopherin alpha 2 (RAG cohort 1, importin alpha 1) // 17	KPNA2	NM_002266	0.388099	-2.57667	FOX Si down vs FOX Sc	NM_002266 // GO:0000018 // regulation of DNA recombination // traceable author s	NM_002266 // GO:0005634 // nucleus // inferred from electronic annotation /// N	NM_002266 // GO:0005515 // protein binding // inferred from physical interaction	---	U28386 // P52292
7991	2911303	NM_001031623 // ZNF451 // zinc finger protein 451 // 6p12.1-p11.2 // 26036 /// N	ZNF451	NM_001031623	0.388269	-2.57553	FOX Si down vs FOX Sc	NM_001031623 // GO:0045449 // regulation of transcription // inferred from elect	NM_001031623 // GO:0005622 // intracellular // inferred from electronic annotati	NM_001031623 // GO:0003677 // DNA binding // inferred from electronic annotation	---	NM_001031623 // Q9Y4E5 /// NM_001031623 // Q96JY2 /// NM_015555 // Q9Y4E5 /// NM
12020	3235461	NM_006023 // CDC123 // cell division cycle 123 homolog (S. cerevisiae) // 10p13	CDC123	NM_006023	0.3883	-2.57533	FOX Si down vs FOX Sc	NM_006023 // GO:0000080 // G1 phase of mitotic cell cycle // inferred from elect	NM_006023 // GO:0005737 // cytoplasm // inferred from direct assay /// ENST0000	---	---	---
7552	3729294	NM_003161 // RPS6KB1 // ribosomal protein S6 kinase, 70kDa, polypeptide 1 // 17q	RPS6KB1	NM_003161	0.388361	-2.57492	FOX Si down vs FOX Sc	NM_003161 // GO:0003009 // skeletal muscle contraction // inferred from electron	NM_003161 // GO:0005625 // soluble fraction // inferred from electronic annotati	NM_003161 // GO:0000166 // nucleotide binding // inferred from electronic annota	---	NM_003161 // B2R779 /// BC036033 // Q4G0X7
6449	3363923	NM_016451 // COPB1 // coatomer protein complex, subunit beta 1 // 11p15.2 // 131	COPB1	NM_016451	0.388369	-2.57487	FOX Si down vs FOX Sc	NM_016451 // GO:0006886 // intracellular protein transport // inferred from elec	NM_016451 // GO:0000139 // Golgi membrane // inferred from electronic annotation	NM_016451 // GO:0005198 // structural molecule activity // inferred from electro	---	NM_016451 // P53618 /// NM_001144061 // P53618 /// NM_001144062 // P53618 /// BC
9033	2962525	NM_015525 // IBTK // inhibitor of Bruton agammaglobulinemia tyrosine kinase // 6	IBTK	NM_015525	0.388379	-2.5748	FOX Si down vs FOX Sc	NM_015525 // GO:0001933 // negative regulation of protein amino acid phosphoryla	NM_015525 // GO:0005634 // nucleus // inferred from electronic annotation /// N	NM_015525 // GO:0005515 // protein binding // inferred from physical interaction	---	NM_015525 // Q9P2D0 /// DQ005633 // Q9P2D0
11705	3564790	NM_014584 // ERO1L // ERO1-like (S. cerevisiae) // 14q22.1 // 30001 /// ENST0000	ERO1L	NM_014584	0.388598	-2.57335	FOX Si down vs FOX Sc	NM_014584 // GO:0006457 // protein folding // traceable author statement /// NM	NM_014584 // GO:0005624 // membrane fraction // traceable author statement ///	NM_014584 // GO:0005515 // protein binding // inferred from electronic annotatio	---	NM_014584 // Q96HE7 /// AF081886 // Q96HE7
3306	3225456	NM_001006617 // MAPKAP1 // mitogen-activated protein kinase associated protein 1	MAPKAP1	NM_001006617	0.388752	-2.57234	FOX Si down vs FOX Sc	NM_001006617 // GO:0006950 // response to stress // inferred from electronic ann	NM_001006617 // GO:0005575 // cellular_component // no biological data available	NM_001006617 // GO:0017016 // Ras GTPase binding // non-traceable author stateme	---	NM_001006617 // Q9BPZ7 /// NM_024117 // Q9BPZ7 /// NM_001006619 // Q9BPZ7 /// NM
5842	2788143	NM_014885 // ANAPC10 // anaphase promoting complex subunit 10 // 4q31 // 10393 /	ANAPC10	NM_014885	0.388918	-2.57123	FOX Si down vs FOX Sc	NM_014885 // GO:0000086 // G2/M transition of mitotic cell cycle // traceable au	NM_014885 // GO:0005654 // nucleoplasm // not recorded /// NM_014885 // GO:0005	NM_014885 // GO:0004842 // ubiquitin-protein ligase activity // traceable author	---	BC005217 // Q9UM13
5918	2544012	NM_017552 // ATAD2B // ATPase family, AAA domain containing 2B // 2p24.1-p23.3 /	ATAD2B	NM_017552	0.388919	-2.57123	FOX Si down vs FOX Sc	---	---	NM_017552 // GO:0000166 // nucleotide binding // inferred from electronic annota	---	NM_017552 // Q9ULI0 /// AK125718 // B3KWS5
9569	3562721	NM_002013 // FKBP3 // FK506 binding protein 3, 25kDa // 14q21.2 // 2287 /// ENST	FKBP3	NM_002013	0.388983	-2.5708	FOX Si down vs FOX Sc	NM_002013 // GO:0006457 // protein folding // inferred from electronic annotatio	NM_002013 // GO:0005634 // nucleus // inferred from electronic annotation /// E	NM_002013 // GO:0003755 // peptidyl-prolyl cis-trans isomerase activity // infer	---	BC016288 // Q00688
19159	3294159	NM_000917 // P4HA1 // prolyl 4-hydroxylase, alpha polypeptide I // 10q21.3-q23.1	P4HA1	NM_000917	0.389095	-2.57007	FOX Si down vs FOX Sc	NM_000917 // GO:0055114 // oxidation reduction // inferred from electronic annot	NM_000917 // GO:0005739 // mitochondrion // inferred from direct assay /// NM_0	NM_000917 // GO:0004656 // procollagen-proline 4-dioxygenase activity // inferre	---	NM_000917 // Q5VSQ6 /// NM_001017962 // Q5VSQ6 /// NM_001142595 // Q5VSQ6 /// NM
8326	3475679	NM_017612 // ZCCHC8 // zinc finger, CCHC domain containing 8 // 12q24.31 // 5559	ZCCHC8	NM_017612	0.389356	-2.56834	FOX Si down vs FOX Sc	NM_017612 // GO:0006397 // mRNA processing // inferred from electronic annotatio	NM_017612 // GO:0005681 // spliceosomal complex // inferred from electronic anno	NM_017612 // GO:0003676 // nucleic acid binding // inferred from electronic anno	---	NM_017612 // Q6NZY4 /// AL157433 // Q6NZY4
19266	3718382	NM_052857 // ZNF830 // zinc finger protein 830 // 17q12 // 91603 /// ENST0000036	ZNF830	NM_052857	0.389604	-2.56671	FOX Si down vs FOX Sc	NM_052857 // GO:0001832 // blastocyst growth // inferred from electronic annotat	NM_052857 // GO:0005634 // nucleus // inferred from electronic annotation /// E	NM_052857 // GO:0046872 // metal ion binding // inferred from electronic annotat	---	NM_052857 // B2RDT9 /// NM_052857 // Q96NB3
2520	3419239	NM_015026 // MON2 // MON2 homolog (S. cerevisiae) // 12q14.1 // 23041 /// ENST00	MON2	NM_015026	0.389889	-2.56483	FOX Si down vs FOX Sc	NM_015026 // GO:0006895 // Golgi to endosome transport // inferred from sequence	---	NM_015026 // GO:0005488 // binding // inferred from electronic annotation /// E	---	NM_015026 // Q7Z3U7 /// NM_015026 // B3KMU1 /// NM_015026 // B3KW06 /// BC151241
18335	2813442	NM_022909 // CENPH // centromere protein H // 5p15.2 // 64946 /// ENST0000028300	CENPH	NM_022909	0.390004	-2.56407	FOX Si down vs FOX Sc	NM_022909 // GO:0007059 // chromosome segregation // inferred from electronic an	NM_022909 // GO:0000776 // kinetochore // inferred from direct assay /// NM_022	NM_022909 // GO:0005515 // protein binding // inferred from direct assay /// NM	---	NM_022909 // B3KVZ3 /// BC015355 // Q9H3R5 /// BC015355 // B3KVZ3
14858	3018535	NM_018844 // BCAP29 // B-cell receptor-associated protein 29 // 7q22-q31 // 5597	BCAP29	NM_018844	0.39004	-2.56384	FOX Si down vs FOX Sc	NM_018844 // GO:0006886 // intracellular protein transport // inferred from elec	NM_018844 // GO:0005783 // endoplasmic reticulum // inferred from electronic ann	---	---	AK289401 // A6NFI0
7602	2681195	NM_003968 // UBA3 // ubiquitin-like modifier activating enzyme 3 // 3p24.3-p13 /	UBA3	NM_003968	0.390041	-2.56383	FOX Si down vs FOX Sc	NM_003968 // GO:0006464 // protein modification process // inferred from electro	NM_003968 // GO:0005575 // cellular_component // no biological data available /	NM_003968 // GO:0000166 // nucleotide binding // inferred from electronic annota	---	NM_003968 // Q8TBC4 /// NM_003968 // B2RBP3 /// NM_003968 // A6NLB5 /// NM_19819
2981	2980812	NM_016020 // TFB1M // transcription factor B1, mitochondrial // 6q25.1-q25.3 //	TFB1M	NM_016020	0.390083	-2.56355	FOX Si down vs FOX Sc	NM_016020 // GO:0000154 // rRNA modification // inferred from electronic annotat	NM_016020 // GO:0005739 // mitochondrion // inferred from electronic annotation	NM_016020 // GO:0000179 // rRNA (adenine-N6,N6-)-dimethyltransferase activity //	---	NM_016020 // Q8WVM0 /// AK289484 // A8K0B9 /// AK289484 // Q8WVM0 /// AF120323 /
21552	2342576	NM_000016 // ACADM // acyl-CoA dehydrogenase, C-4 to C-12 straight chain // 1p31	ACADM	NM_000016	0.390158	-2.56307	FOX Si down vs FOX Sc	NM_000016 // GO:0006629 // lipid metabolic process // inferred from electronic a	NM_000016 // GO:0005739 // mitochondrion // inferred from direct assay /// NM_0	NM_000016 // GO:0003995 // acyl-CoA dehydrogenase activity // inferred from dire	NM_000016 // GenMAPP // Fatty_Acid_Degradation /// NM_000016 // GenMAPP // Mitoc	NM_000016 // P11310 /// NM_001127328 // P11310 /// BC005377 // P11310
17277	3131844	NM_014462 // LSM1 // LSM1 homolog, U6 small nuclear RNA associated (S. cerevisia	LSM1	NM_014462	0.390273	-2.56231	FOX Si down vs FOX Sc	NM_014462 // GO:0000375 // RNA splicing, via transesterification reactions // tr	NM_014462 // GO:0005634 // nucleus // inferred from direct assay /// NM_014462	NM_014462 // GO:0003723 // RNA binding // inferred from electronic annotation /	---	NM_014462 // O15116 /// AF000177 // O15116
21352	3635776	NM_024580 // EFTUD1 // elongation factor Tu GTP binding domain containing 1 // 1	EFTUD1	NM_024580	0.390298	-2.56214	FOX Si down vs FOX Sc	NM_024580 // GO:0006412 // translation // inferred from electronic annotation /	---	NM_024580 // GO:0000166 // nucleotide binding // inferred from electronic annota	---	NM_024580 // Q7Z2Z2 /// NM_024580 // B3KPR5 /// NM_001040610 // Q7Z2Z2 /// NM_00
20796	3599811	NM_138555 // KIF23 // kinesin family member 23 // 15q23 // 9493 /// NM_004856 //	KIF23	NM_138555	0.390304	-2.56211	FOX Si down vs FOX Sc	NM_138555 // GO:0000022 // mitotic spindle elongation // traceable author statem	NM_138555 // GO:0005634 // nucleus // inferred from direct assay /// NM_138555	NM_138555 // GO:0000166 // nucleotide binding // inferred from electronic annota	---	NM_138555 // Q02241 /// NM_004856 // Q02241 /// BC051826 // Q02241
4513	3421630	NM_006431 // CCT2 // chaperonin containing TCP1, subunit 2 (beta) // 12q15 // 10	CCT2	NM_006431	0.390324	-2.56198	FOX Si down vs FOX Sc	NM_006431 // GO:0006457 // protein folding // non-traceable author statement //	NM_006431 // GO:0005634 // nucleus // inferred from direct assay /// NM_006431	NM_006431 // GO:0000166 // nucleotide binding // inferred from electronic annota	---	AK294307 // B7Z243 /// AK294307 // B5BTY7
16722	3629811	NM_001144823 // DENND4A // DENN/MADD domain containing 4A // 15q22.31 // 10260 /	DENND4A	NM_001144823	0.390479	-2.56096	FOX Si down vs FOX Sc	NM_001144823 // GO:0006355 // regulation of transcription, DNA-dependent // non-	NM_001144823 // GO:0005634 // nucleus // non-traceable author statement /// NM_	NM_001144823 // GO:0003677 // DNA binding // non-traceable author statement ///	---	NM_001144823 // Q7Z401 /// NM_001144823 // Q05C90 /// NM_001144823 // A8K2M7 ///
5807	3143330	NM_016033 // FAM82B // family with sequence similarity 82, member B // 8q21.3 //	FAM82B	NM_016033	0.390669	-2.55971	FOX Si down vs FOX Sc	---	NM_016033 // GO:0000922 // spindle pole // inferred from electronic annotation	NM_016033 // GO:0005488 // binding // inferred from electronic annotation /// E	---	NM_016033 // Q6N086 /// AF151848 // Q96DB5 /// AF151848 // Q6N086
12900	2966371	NM_005190 // CCNC // cyclin C // 6q21 // 892 /// NM_001013399 // CCNC // cyclin	CCNC	NM_005190	0.39081	-2.55879	FOX Si down vs FOX Sc	NM_005190 // GO:0045449 // regulation of transcription // inferred from electron	NM_005190 // GO:0005634 // nucleus // inferred from electronic annotation /// N	NM_005190 // GO:0005515 // protein binding // inferred from physical interaction	---	NM_005190 // P24863 /// NM_001013399 // P24863 /// BC041123 // Q7Z4L3 /// BC0411
7489	4000132	NM_001011658 // TRAPPC2 // trafficking protein particle complex 2 // Xp22 // 639	TRAPPC2	NM_001011658	0.390893	-2.55824	FOX Si down vs FOX Sc	NM_001011658 // GO:0001501 // skeletal system development // traceable author st	NM_001011658 // GO:0005622 // intracellular // inferred from electronic annotati	NM_001011658 // GO:0005515 // protein binding // inferred from physical interact	---	NM_001011658 // Q6IBE5 /// NM_001128835 // Q6IBE5 /// NM_014563 // Q6IBE5 /// BC
11976	3480657	NM_005870 // SAP18 // Sin3A-associated protein, 18kDa // 13q12.11 // 10284 /// B	SAP18	NM_005870	0.391188	-2.55632	FOX Si down vs FOX Sc	NM_005870 // GO:0006357 // regulation of transcription from RNA polymerase II pr	NM_005870 // GO:0000118 // histone deacetylase complex // traceable author state	NM_005870 // GO:0003714 // transcription corepressor activity // traceable autho	---	NM_005870 // O00422 /// BC030836 // O00422
1494	3054165	NM_016038 // SBDS // Shwachman-Bodian-Diamond syndrome // 7q11.21 // 51119 /// N	SBDS	NM_016038	0.391299	-2.55559	FOX Si down vs FOX Sc	NM_016038 // GO:0001833 // inner cell mass cell proliferation // inferred from s	NM_016038 // GO:0000922 // spindle pole // inferred from direct assay /// NM_01	NM_016038 // GO:0005515 // protein binding // inferred from physical interaction	---	NM_016038 // Q9Y3A5 /// AY169963 // Q9Y3A5 /// BC065700 // Q9Y3A5 /// AK289609 /
16829	3800779	NM_052911 // ESCO1 // establishment of cohesion 1 homolog 1 (S. cerevisiae) // 1	ESCO1	NM_052911	0.391319	-2.55546	FOX Si down vs FOX Sc	NM_052911 // GO:0006281 // DNA repair // inferred from electronic annotation //	NM_052911 // GO:0005634 // nucleus // inferred from electronic annotation /// E	NM_052911 // GO:0003684 // damaged DNA binding // inferred from electronic annot	---	NM_052911 // Q5FWF5 /// BC089426 // Q5FWF5
12628	3929775	NM_017613 // DONSON // downstream neighbor of SON // 21q22.1 // 29980 /// BC0482	DONSON	NM_017613	0.391348	-2.55527	FOX Si down vs FOX Sc	NM_017613 // GO:0007275 // multicellular organismal development // inferred from	NM_017613 // GO:0005575 // cellular_component // no biological data available /	NM_017613 // GO:0003674 // molecular_function // no biological data available /	---	NM_017613 // Q9NYP3 /// BC048266 // Q9NYP3
9239	3342525	NM_015885 // PCF11 // PCF11, cleavage and polyadenylation factor subunit, homolo	PCF11	NM_015885	0.391425	-2.55477	FOX Si down vs FOX Sc	NM_015885 // GO:0006379 // mRNA cleavage // non-traceable author statement ///	NM_015885 // GO:0005634 // nucleus // inferred from electronic annotation /// N	---	---	NM_015885 // O94913 /// BC146778 // O94913
17087	3765580	NM_032043 // BRIP1 // BRCA1 interacting protein C-terminal helicase 1 // 17q22-q	BRIP1	NM_032043	0.391447	-2.55462	FOX Si down vs FOX Sc	NM_032043 // GO:0000077 // DNA damage checkpoint // non-traceable author stateme	NM_032043 // GO:0005634 // nucleus // inferred from direct assay /// NM_032043	NM_032043 // GO:0000166 // nucleotide binding // inferred from electronic annota	---	AF360549 // Q9BX63
21430	2512330	NM_022826 // MARCH7 // membrane-associated ring finger (C3HC4) 7 // 2q24.2 // 64	MARCH7	NM_022826	0.391593	-2.55367	FOX Si down vs FOX Sc	ENST00000259050 // GO:0019941 // modification-dependent protein catabolic proces	---	NM_022826 // GO:0008270 // zinc ion binding // inferred from electronic annotati	---	NM_022826 // Q9H992 /// AK292836 // Q9H992
19537	2974671	NM_052831 // C6orf192 // chromosome 6 open reading frame 192 // 6q22.3-q23.3 //	C6orf192	NM_052831	0.391994	-2.55106	FOX Si down vs FOX Sc	NM_052831 // GO:0055085 // transmembrane transport // inferred from electronic a	NM_052831 // GO:0016020 // membrane // inferred from electronic annotation ///	---	---	NM_052831 // Q6NT16 /// NM_052831 // B3KW77 /// AK289918 // Q6NT16 /// AK289918
12915	3591400	NM_014444 // TUBGCP4 // tubulin, gamma complex associated protein 4 // 15q15 //	TUBGCP4	NM_014444	0.392076	-2.55053	FOX Si down vs FOX Sc	NM_014444 // GO:0006461 // protein complex assembly // non-traceable author stat	NM_014444 // GO:0000922 // spindle pole // inferred from electronic annotation	NM_014444 // GO:0005200 // structural constituent of cytoskeleton // non-traceab	---	NM_014444 // Q9UGJ1 /// AK026551 // Q9UGJ1
18470	3717395	NM_015355 // SUZ12 // suppressor of zeste 12 homolog (Drosophila) // 17q11.2 //	SUZ12	NM_015355	0.392098	-2.55038	FOX Si down vs FOX Sc	NM_015355 // GO:0000122 // negative regulation of transcription from RNA polymer	NM_015355 // GO:0001739 // sex chromatin // inferred from electronic annotation	NM_015355 // GO:0003682 // chromatin binding // inferred from electronic annotat	---	NM_015355 // Q15022 /// AK290014 // A8K1U9 /// AK290014 // Q15022
14990	3788049	NM_001039535 // SKA1 // spindle and kinetochore associated complex subunit 1 //	SKA1	NM_001039535	0.39225	-2.54939	FOX Si down vs FOX Sc	NM_001039535 // GO:0000090 // mitotic anaphase // inferred from mutant phenotype	NM_001039535 // GO:0000940 // outer kinetochore of condensed chromosome // infer	NM_001039535 // GO:0005515 // protein binding // inferred from physical interact	---	NM_001039535 // Q96BD8 /// NM_145060 // Q96BD8 /// BC015706 // Q96BD8
5191	3691967	NM_001012398 // AKTIP // AKT interacting protein // 16q12.2 // 64400 /// NM_0224	AKTIP	NM_001012398	0.39238	-2.54855	FOX Si down vs FOX Sc	NM_001012398 // GO:0001934 // positive regulation of protein amino acid phosphor	NM_001012398 // GO:0005737 // cytoplasm // inferred from electronic annotation	NM_001012398 // GO:0005515 // protein binding // inferred from physical interact	---	NM_001012398 // Q9H8T0 /// NM_022476 // Q9H8T0 /// BC095401 // Q9H8T0
12606	2771718	NM_018227 // UBA6 // ubiquitin-like modifier activating enzyme 6 // 4q13.2 // 55	UBA6	NM_018227	0.392641	-2.54685	FOX Si down vs FOX Sc	NM_018227 // GO:0006464 // protein modification process // inferred from electro	NM_018227 // GO:0005737 // cytoplasm // inferred from direct assay /// ENST0000	NM_018227 // GO:0000166 // nucleotide binding // inferred from electronic annota	---	NM_018227 // A0AVT1 /// NM_018227 // B3KSS1 /// AL832015 // A0AVT1 /// AL832015
17716	2947073	NM_005322 // HIST1H1B // histone cluster 1, H1b // 6p22-p21.3 // 3009 /// ENST00	HIST1H1B	NM_005322	0.392949	-2.54486	FOX Si down vs FOX Sc	NM_005322 // GO:0006334 // nucleosome assembly // non-traceable author statement	NM_005322 // GO:0000786 // nucleosome // non-traceable author statement /// NM_	NM_005322 // GO:0003677 // DNA binding // non-traceable author statement /// NM	---	BC069101 // P16401
20675	2695941	NM_007027 // TOPBP1 // topoisomerase (DNA) II binding protein 1 // 3q22.1 // 110	TOPBP1	NM_007027	0.392988	-2.54461	FOX Si down vs FOX Sc	NM_007027 // GO:0006259 // DNA metabolic process // traceable author statement	NM_007027 // GO:0000794 // condensed nuclear chromosome // inferred from electro	NM_007027 // GO:0003677 // DNA binding // inferred from electronic annotation /	---	NM_007027 // Q92547 /// NM_007027 // Q05BV8 /// BC151237 // A7E2X7 /// BC151237
17164	3765642	NR_026641 // INTS2 // integrator complex subunit 2 // 17q23.2 // 57508 /// NM_02	INTS2	NR_026641	0.393444	-2.54166	FOX Si down vs FOX Sc	NR_026641 // GO:0016180 // snRNA processing // inferred from direct assay /// N	NR_026641 // GO:0005622 // intracellular // inferred from direct assay /// NR_0	NR_026641 // GO:0005515 // protein binding // inferred from physical interaction	---	NR_026641 // Q9H0H0 /// NM_020748 // Q9H0H0 /// AK299032 // B4DQZ5 /// AK299032
21481	2926476	NM_004865 // TBPL1 // TBP-like 1 // 6q22.1-q22.3 // 9519 /// ENST00000237264 //	TBPL1	NM_004865	0.393604	-2.54063	FOX Si down vs FOX Sc	NM_004865 // GO:0001675 // acrosome assembly // inferred from electronic annotat	NM_004865 // GO:0005634 // nucleus // inferred from electronic annotation /// N	NM_004865 // GO:0003677 // DNA binding // inferred from electronic annotation /	---	NM_004865 // A8K8F5 /// AF136570 // P62380 /// AF136570 // A8K8F5 /// AL833602 /
20170	3550328	NM_016472 // C14orf129 // chromosome 14 open reading frame 129 // 14q32.2 // 515	C14orf129	NM_016472	0.393899	-2.53872	FOX Si down vs FOX Sc	---	NM_016472 // GO:0005737 // cytoplasm // inferred from electronic annotation ///	NM_016472 // GO:0005515 // protein binding // inferred from physical interaction	---	NM_016472 // Q9P0R6 /// AK094654 // Q9P0R6
3802	3191273	NM_001136557 // GPR107 // G protein-coupled receptor 107 // 9q34.11 // 57720 ///	GPR107	NM_001136557	0.394073	-2.5376	FOX Si down vs FOX Sc	---	NM_001136557 // GO:0016020 // membrane // inferred from electronic annotation /	---	---	NM_001136557 // Q5VW38 /// NM_001136557 // B7ZL93 /// NM_001136558 // Q5VW38 ///
8117	3401099	NM_002014 // FKBP4 // FK506 binding protein 4, 59kDa // 12p13.33 // 2288 /// ENS	FKBP4	NM_002014	0.394156	-2.53706	FOX Si down vs FOX Sc	NM_002014 // GO:0006457 // protein folding // inferred from electronic annotatio	NM_002014 // GO:0005622 // intracellular // non-traceable author statement ///	NM_002014 // GO:0003755 // peptidyl-prolyl cis-trans isomerase activity // infer	---	NM_002014 // B2R9U2 /// NM_002014 // Q02790 /// BC001786 // Q02790 /// BC001786
15988	3399398	NR_024344 // LOC283174 // hypothetical LOC283174 // 11q25 // 283174	LOC283174	NR_024344	0.394564	-2.53444	FOX Si down vs FOX Sc	---	---	---	---	NR_024344 // Q6AWC8
20991	3136015	NM_152417 // TMEM68 // transmembrane protein 68 // 8q12.1 // 137695 /// ENST0000	TMEM68	NM_152417	0.394585	-2.53431	FOX Si down vs FOX Sc	NM_152417 // GO:0008152 // metabolic process // inferred from electronic annotat	NM_152417 // GO:0016020 // membrane // inferred from electronic annotation ///	NM_152417 // GO:0008415 // acyltransferase activity // inferred from electronic	---	NM_152417 // Q96MH6 /// BC043417 // Q49A68
5981	3703112	NM_016095 // GINS2 // GINS complex subunit 2 (Psf2 homolog) // 16q24.1 // 51659	GINS2	NM_016095	0.394633	-2.534	FOX Si down vs FOX Sc	NM_016095 // GO:0006260 // DNA replication // inferred from electronic annotatio	NM_016095 // GO:0005634 // nucleus // inferred from electronic annotation /// E	NM_016095 // GO:0005515 // protein binding // inferred from physical interaction	---	NM_016095 // Q9Y248 /// NM_016095 // Q53G08
6280	3083936	NM_018361 // AGPAT5 // 1-acylglycerol-3-phosphate O-acyltransferase 5 (lysophosp	AGPAT5	NM_018361	0.394782	-2.53304	FOX Si down vs FOX Sc	NM_018361 // GO:0008152 // metabolic process // inferred from electronic annotat	NM_018361 // GO:0005575 // cellular_component // no biological data available /	NM_018361 // GO:0003841 // 1-acylglycerol-3-phosphate O-acyltransferase activity	---	NM_018361 // Q9NUQ2 /// NM_018361 // Q6NUM7 /// BC023550 // Q9NUQ2 /// BC023550
15848	3374746	NM_152716 // PATL1 // protein associated with topoisomerase II homolog 1 (yeast)	PATL1	NM_152716	0.394909	-2.53223	FOX Si down vs FOX Sc	---	NM_152716 // GO:0000932 // cytoplasmic mRNA processing body // inferred from ele	---	---	NM_152716 // Q86TB9 /// NM_152716 // B3KXT9 /// NM_152716 // B3KXN0 /// BC065264
4007	3251353	NM_173473 // ANAPC16 // anaphase promoting complex subunit 16 // 10q22.1 // 1195	ANAPC16	NM_173473	0.395003	-2.53162	FOX Si down vs FOX Sc	---	---	---	---	EU552924 // C5H3H2
4367	3945545	NM_004900 // APOBEC3B // apolipoprotein B mRNA editing enzyme, catalytic polypep	APOBEC3B	NM_004900	0.395386	-2.52918	FOX Si down vs FOX Sc	NM_004900 // GO:0008150 // biological_process // no biological data available /	NM_004900 // GO:0005575 // cellular_component // no biological data available /	NM_004900 // GO:0003674 // molecular_function // no biological data available /	---	---
19690	3304624	NM_012229 // NT5C2 // 5'-nucleotidase, cytosolic II // 10q24.32-q24.33 // 22978	NT5C2	NM_012229	0.395404	-2.52906	FOX Si down vs FOX Sc	NM_012229 // GO:0009117 // nucleotide metabolic process // inferred from electro	NM_012229 // GO:0005737 // cytoplasm // inferred from electronic annotation ///	NM_012229 // GO:0000166 // nucleotide binding // inferred from electronic annota	---	---
8495	3975467	NM_021140 // KDM6A // lysine (K)-specific demethylase 6A // Xp11.2 // 7403 /// E	KDM6A	NM_021140	0.395412	-2.52901	FOX Si down vs FOX Sc	NM_021140 // GO:0016568 // chromatin modification // inferred from electronic an	NM_021140 // GO:0005634 // nucleus // inferred from direct assay /// NM_021140	NM_021140 // GO:0005488 // binding // inferred from electronic annotation /// N	---	NM_021140 // B4E253 /// NM_021140 // Q59HG3 /// NM_021140 // Q6N053 /// AF000993
12666	3565663	NM_001146015 // DLGAP5 // discs, large (Drosophila) homolog-associated protein 5	DLGAP5	NM_001146015	0.395564	-2.52803	FOX Si down vs FOX Sc	NM_001146015 // GO:0000087 // M phase of mitotic cell cycle // inferred from dir	NM_001146015 // GO:0005634 // nucleus // inferred from direct assay /// NM_0011	NM_001146015 // GO:0004721 // phosphoprotein phosphatase activity // inferred fr	---	NM_001146015 // Q86T11 /// NM_001146015 // Q15398 /// NM_014750 // Q86T11 /// NM
7241	2680819	NM_003848 // SUCLG2 // succinate-CoA ligase, GDP-forming, beta subunit // 3p14.1	SUCLG2	NM_003848	0.395572	-2.52798	FOX Si down vs FOX Sc	NM_003848 // GO:0006099 // tricarboxylic acid cycle // inferred from electronic	NM_003848 // GO:0005739 // mitochondrion // inferred from electronic annotation	NM_003848 // GO:0000166 // nucleotide binding // inferred from electronic annota	NM_003848 // GenMAPP // Krebs-TCA_Cycle /// BC068602 // GenMAPP // Krebs-TCA_Cyc	NM_003848 // Q9Y436 /// NM_003848 // Q3ZCW5 /// NM_003848 // Q96I99 /// BC068602
14657	3593339	NM_001001556 // GALK2 // galactokinase 2 // 15q21.1-q21.2 // 2585 /// NM_002044	GALK2	NM_001001556	0.395671	-2.52735	FOX Si down vs FOX Sc	NM_001001556 // GO:0005975 // carbohydrate metabolic process // traceable author	NM_001001556 // GO:0005737 // cytoplasm // inferred from electronic annotation	NM_001001556 // GO:0000166 // nucleotide binding // inferred from electronic ann	---	NM_001001556 // Q7Z4Q4 /// AK098049 // B3KUV8
16679	3605348	NR_026799 // SH3GL3 // SH3-domain GRB2-like 3 // 15q24 // 6457 /// NM_003027 //	SH3GL3	NR_026799	0.395691	-2.52722	FOX Si down vs FOX Sc	NR_026799 // GO:0006897 // endocytosis // inferred from electronic annotation /	NR_026799 // GO:0005737 // cytoplasm // inferred from electronic annotation ///	NR_026799 // GO:0005515 // protein binding // inferred from physical interaction	---	AF036271 // Q99963
18331	3742652	NM_002532 // NUP88 // nucleoporin 88kDa // 17p13.2 // 4927 /// ENST00000225696 /	NUP88	NM_002532	0.396192	-2.52403	FOX Si down vs FOX Sc	NM_002532 // GO:0015031 // protein transport // inferred from electronic annotat	NM_002532 // GO:0005634 // nucleus // inferred from electronic annotation /// N	NM_002532 // GO:0005215 // transporter activity // traceable author statement /	---	NM_002532 // Q99567 /// AK298158 // B4DP20 /// AK298158 // Q99567
4948	2822407	NM_015216 // PPIP5K2 // diphosphoinositol pentakisphosphate kinase 2 // 5q21.1 /	PPIP5K2	NM_015216	0.396399	-2.52271	FOX Si down vs FOX Sc	NM_015216 // GO:0006020 // inositol metabolic process // inferred from sequence	NM_015216 // GO:0005737 // cytoplasm // inferred from electronic annotation ///	NM_015216 // GO:0000166 // nucleotide binding // inferred from electronic annota	---	NM_015216 // B4DGV1 /// AB007893 // O43314 /// AB007893 // B4DGV1
17630	2752560	NM_021928 // SPCS3 // signal peptidase complex subunit 3 homolog (S. cerevisiae)	SPCS3	NM_021928	0.396468	-2.52227	FOX Si down vs FOX Sc	NM_021928 // GO:0006465 // signal peptide processing // inferred from electronic	NM_021928 // GO:0005783 // endoplasmic reticulum // inferred from direct assay	NM_021928 // GO:0008233 // peptidase activity // inferred from electronic annota	---	NM_021928 // P61009
6613	2960010	NM_018368 // LMBRD1 // LMBR1 domain containing 1 // 6q13 // 55788 /// NM_002520	LMBRD1	NM_018368	0.396592	-2.52148	FOX Si down vs FOX Sc	NM_018368 // GO:0006810 // transport // inferred from electronic annotation ///	NM_018368 // GO:0005765 // lysosomal membrane // inferred from electronic annota	NM_018368 // GO:0031419 // cobalamin binding // inferred from electronic annotat	EF429251 // GenMAPP // Nuclear_Receptors	NM_018368 // Q9NUN5 /// BC047073 // Q9NUN5 /// EF429251 // A4ZU86 /// EF429251 /
2786	2979704	NM_017909 // RMND1 // required for meiotic nuclear division 1 homolog (S. cerevi	RMND1	NM_017909	0.396733	-2.52059	FOX Si down vs FOX Sc	---	---	---	---	NM_017909 // Q9NWS8 /// BC106065 // Q9NWS8
7847	4000370	NM_001018113 // FANCB // Fanconi anemia, complementation group B // Xp22.2 // 21	FANCB	NM_001018113	0.397132	-2.51805	FOX Si down vs FOX Sc	NM_001018113 // GO:0006281 // DNA repair // inferred from electronic annotation	NM_001018113 // GO:0005634 // nucleus // inferred from electronic annotation //	---	---	NM_001018113 // Q8NB91 /// NM_152633 // Q8NB91 /// BC136558 // Q8NB91
14722	3238231	NM_004641 // MLLT10 // myeloid/lymphoid or mixed-lineage leukemia (trithorax hom	MLLT10	NM_004641	0.397348	-2.51668	FOX Si down vs FOX Sc	NM_004641 // GO:0045449 // regulation of transcription // inferred from electron	NM_004641 // GO:0005634 // nucleus // inferred from direct assay /// NM_004641	NM_004641 // GO:0003700 // transcription factor activity // non-traceable author	---	NM_001009569 // Q5HYC6 /// NM_001009569 // O60697 /// NM_001009569 // O60696 ///
2432	3299255	NM_032810 // ATAD1 // ATPase family, AAA domain containing 1 // 10q23.31 // 8489	ATAD1	NM_032810	0.397388	-2.51643	FOX Si down vs FOX Sc	---	---	NM_032810 // GO:0000166 // nucleotide binding // inferred from electronic annota	---	NM_032810 // Q8NBU5 /// BC073998 // Q8NBU5
6068	3447863	NM_033360 // KRAS // v-Ki-ras2 Kirsten rat sarcoma viral oncogene homolog // 12p	KRAS	NM_033360	0.397554	-2.51538	FOX Si down vs FOX Sc	NM_033360 // GO:0006897 // endocytosis // inferred from electronic annotation /	NM_033360 // GO:0005622 // intracellular // inferred from electronic annotation	NM_033360 // GO:0000166 // nucleotide binding // inferred from electronic annota	NM_004985 // GenMAPP // G_Protein_Signaling /// M54968 // GenMAPP // G_Protein_S	NM_004985 // Q14015 /// NM_004985 // Q14014 /// NM_004985 // Q15285 /// M54968 /
13308	2382781	NM_001373 // DNAH14 // dynein, axonemal, heavy chain 14 // 1q42.12 // 127602 ///	DNAH14	NM_001373	0.397946	-2.51291	FOX Si down vs FOX Sc	NM_001373 // GO:0007018 // microtubule-based movement // inferred from electroni	NM_001373 // GO:0005737 // cytoplasm // inferred from electronic annotation ///	NM_001373 // GO:0000166 // nucleotide binding // inferred from electronic annota	---	NM_001008493 // Q8N8S7 /// NM_018212 // Q8N8S7 /// NM_002296 // Q14739 /// NM_19
6305	4023274	NM_173470 // MMGT1 // membrane magnesium transporter 1 // Xq26.3 // 93380 /// EN	MMGT1	NM_173470	0.398197	-2.51132	FOX Si down vs FOX Sc	NM_173470 // GO:0006810 // transport // inferred from electronic annotation ///	NM_173470 // GO:0000139 // Golgi membrane // inferred from electronic annotation	NM_173470 // GO:0015095 // magnesium ion transmembrane transporter activity // i	---	NM_173470 // Q8N4V1 /// BC033588 // Q8N4V1
20768	2865860	NM_001239 // CCNH // cyclin H // 5q13.3-q14 // 902 /// ENST00000256897 // CCNH /	CCNH	NM_001239	0.398208	-2.51125	FOX Si down vs FOX Sc	NM_001239 // GO:0000718 // nucleotide-excision repair, DNA damage removal // not	NM_001239 // GO:0005634 // nucleus // inferred from electronic annotation /// N	NM_001239 // GO:0004672 // protein kinase activity // inferred from direct assay	---	---
13004	3066436	NM_019042 // PUS7 // pseudouridylate synthase 7 homolog (S. cerevisiae) // 7q22.	PUS7	NM_019042	0.398435	-2.50982	FOX Si down vs FOX Sc	NM_019042 // GO:0001522 // pseudouridine synthesis // inferred from electronic a	---	NM_019042 // GO:0003723 // RNA binding // inferred from electronic annotation /	---	NM_019042 // Q96PZ0 /// NM_019042 // B3KY42 /// NM_019042 // B3KRB2 /// BC011396
5210	3422326	NM_022771 // TBC1D15 // TBC1 domain family, member 15 // 12q21.1 // 64786 /// NM	TBC1D15	NM_022771	0.398438	-2.5098	FOX Si down vs FOX Sc	NM_022771 // GO:0032313 // regulation of Rab GTPase activity // inferred from el	NM_022771 // GO:0005576 // extracellular region // inferred from electronic anno	NM_022771 // GO:0005096 // GTPase activator activity // inferred from electronic	---	NM_022771 // Q9NSR4 /// NM_022771 // Q8TC07 /// NM_001146214 // Q9NSR4 /// NM_00
7808	3840372	NM_018260 // ZNF701 // zinc finger protein 701 // 19q13.41 // 55762 /// NM_00117	ZNF701	NM_018260	0.398503	-2.50939	FOX Si down vs FOX Sc	NM_018260 // GO:0006355 // regulation of transcription, DNA-dependent // inferre	NM_018260 // GO:0005622 // intracellular // inferred from electronic annotation	NM_018260 // GO:0003677 // DNA binding // inferred from electronic annotation /	---	NM_018260 // Q9NV72 /// NM_018260 // Q6NWZ7 /// NM_001172655 // Q9NV72 /// NM_00
8651	3671448	NM_001537 // HSBP1 // heat shock factor binding protein 1 // 16q23.3 // 3281 ///	HSBP1	NM_001537	0.398551	-2.50909	FOX Si down vs FOX Sc	NM_001537 // GO:0000122 // negative regulation of transcription from RNA polymer	NM_001537 // GO:0005634 // nucleus // inferred from electronic annotation /// E	NM_001537 // GO:0003714 // transcription corepressor activity // traceable autho	---	BX537440 // O75506
5449	3886639	NM_003404 // YWHAB // tyrosine 3-monooxygenase/tryptophan 5-monooxygenase activa	YWHAB	NM_003404	0.39862	-2.50866	FOX Si down vs FOX Sc	NM_003404 // GO:0006605 // protein targeting // inferred from electronic annotat	NM_003404 // GO:0005634 // nucleus // inferred from electronic annotation /// N	NM_003404 // GO:0003714 // transcription corepressor activity // inferred from e	---	AB209759 // Q59EQ2 /// AB209759 // B5BU24
13286	2796875	NM_018359 // UFSP2 // UFM1-specific peptidase 2 // 4q35.1 // 55325 /// NR_028085	UFSP2	NM_018359	0.398692	-2.5082	FOX Si down vs FOX Sc	ENST00000264689 // GO:0019941 // modification-dependent protein catabolic proces	---	NM_018359 // GO:0008233 // peptidase activity // inferred from electronic annota	---	NM_018359 // Q9NUQ7 /// NM_018359 // B3KRI4 /// NR_028085 // Q9NUQ7 /// NR_02808
6008	2518583	NM_018981 // DNAJC10 // DnaJ (Hsp40) homolog, subfamily C, member 10 // 2q32.1 /	DNAJC10	NM_018981	0.398893	-2.50694	FOX Si down vs FOX Sc	NM_018981 // GO:0006457 // protein folding // inferred from electronic annotatio	NM_018981 // GO:0005576 // extracellular region // inferred from electronic anno	NM_018981 // GO:0005515 // protein binding // inferred from physical interaction	---	NM_018981 // Q8IXB1 /// NM_018981 // B3KNK5 /// AL832632 // Q8IXB1 /// AL832632
5542	3422703	NM_001136262 // ATXN7L3B // ataxin 7-like 3B // 12q21 // 552889	ATXN7L3B	NM_001136262	0.398924	-2.50674	FOX Si down vs FOX Sc	---	---	---	---	NM_001136262 // Q96GX2
4858	3471769	NM_138341 // TMEM116 // transmembrane protein 116 // 12q24.13 // 89894 /// ENST0	TMEM116	NM_138341	0.398989	-2.50633	FOX Si down vs FOX Sc	NM_138341 // GO:0008150 // biological_process // no biological data available /	NM_138341 // GO:0005575 // cellular_component // no biological data available /	NM_138341 // GO:0003674 // molecular_function // no biological data available /	---	NM_138341 // Q8NCL8 /// NM_138341 // Q9BWF8
18026	4012142	NM_017669 // ERCC6L // excision repair cross-complementing rodent repair deficie	ERCC6L	NM_017669	0.398998	-2.50628	FOX Si down vs FOX Sc	NM_017669 // GO:0007049 // cell cycle // inferred from electronic annotation //	NM_017669 // GO:0000777 // condensed chromosome kinetochore // inferred from ele	NM_017669 // GO:0000166 // nucleotide binding // inferred from electronic annota	---	NM_017669 // Q2NKX8 /// AK056494 // Q2NKX8
8782	3282016	NM_005470 // ABI1 // abl-interactor 1 // 10p11.2 // 10006 /// NM_001012750 // AB	ABI1	NM_005470	0.399093	-2.50568	FOX Si down vs FOX Sc	NM_005470 // GO:0007169 // transmembrane receptor protein tyrosine kinase signal	NM_005470 // GO:0005622 // intracellular // inferred from direct assay /// NM_0	NM_005470 // GO:0005515 // protein binding // inferred from physical interaction	---	NM_005470 // B3KX62 /// NM_005470 // Q59G41 /// NM_001012750 // B3KX62 /// NM_00
21854	3416483	NM_031157 // HNRNPA1 // heterogeneous nuclear ribonucleoprotein A1 // 12q13.1 //	HNRNPA1	NM_031157	0.399389	-2.50382	FOX Si down vs FOX Sc	NM_031157 // GO:0000398 // nuclear mRNA splicing, via spliceosome // inferred by	NM_031157 // GO:0005634 // nucleus // inferred from direct assay /// NM_031157	NM_031157 // GO:0000166 // nucleotide binding // inferred from electronic annota	---	NM_031157 // P09651 /// NM_002136 // P09651 /// NR_002944 // P09651 /// NR_00294
15685	3020444	NM_006136 // CAPZA2 // capping protein (actin filament) muscle Z-line, alpha 2 /	CAPZA2	NM_006136	0.399413	-2.50368	FOX Si down vs FOX Sc	NM_006136 // GO:0006461 // protein complex assembly // traceable author statemen	NM_006136 // GO:0008290 // F-actin capping protein complex // inferred from elec	NM_006136 // GO:0003779 // actin binding // inferred from electronic annotation	---	NM_006136 // A4D0V4 /// NM_006136 // Q53GC7 /// NM_006136 // Q53GE2 /// NM_00613
9311	2793054	NM_032783 // CBR4 // carbonyl reductase 4 // 4q32.3 // 84869 /// ENST00000306193	CBR4	NM_032783	0.399446	-2.50347	FOX Si down vs FOX Sc	NM_032783 // GO:0006633 // fatty acid biosynthetic process // inferred from elec	NM_032783 // GO:0005739 // mitochondrion // inferred from electronic annotation	NM_032783 // GO:0005488 // binding // inferred from electronic annotation /// N	---	NM_032783 // Q8N4T8 /// BC033650 // Q8N4T8
209	3466826	NM_002595 // CDK17 // cyclin-dependent kinase 17 // 12q23.1 // 5128 /// NM_00117	CDK17	NM_002595	0.399515	-2.50304	FOX Si down vs FOX Sc	NM_002595 // GO:0006468 // protein amino acid phosphorylation // inferred from e	---	NM_002595 // GO:0000166 // nucleotide binding // inferred from electronic annota	---	NM_002595 // Q00537 /// BC033005 // Q00537
5470	3447129	BC143878 // KIAA0528 // KIAA0528 // 12p12.1 // 9847 /// AK295862 // KIAA0528 //	KIAA0528	BC143878	0.399656	-2.50215	FOX Si down vs FOX Sc	---	---	BC143878 // GO:0005515 // protein binding // inferred from physical interaction	---	BC143878 // B7ZLL0 /// AK295862 // B4DJ03 /// BC117143 // Q86YS7 /// BC143859 //
8361	3475717	NM_198261 // RSRC2 // arginine/serine-rich coiled-coil 2 // 12q24.31 // 65117 //	RSRC2	NM_198261	0.399816	-2.50115	FOX Si down vs FOX Sc	---	---	---	---	NM_198261 // Q7L4I2 /// NM_198262 // Q7L4I2 /// NM_023012 // Q7L4I2 /// BC067773
2690	3749086	NM_007202 // AKAP10 // A kinase (PRKA) anchor protein 10 // 17p11.1 // 11216 ///	AKAP10	NM_007202	0.399894	-2.50066	FOX Si down vs FOX Sc	NM_007202 // GO:0007165 // signal transduction // traceable author statement //	NM_007202 // GO:0005737 // cytoplasm // inferred from electronic annotation ///	NM_007202 // GO:0004871 // signal transducer activity // inferred from electroni	NM_007202 // GenMAPP // G_Protein_Signaling /// BC017055 // GenMAPP // G_Protein	NM_007202 // O43572 /// BC017055 // O43572
9044	3147020	NM_001042510 // ZNF706 // zinc finger protein 706 // 8q22.3 // 51123 /// NM_0160	ZNF706	NM_001042510	0.399982	-2.50011	FOX Si down vs FOX Sc	---	NM_001042510 // GO:0005622 // intracellular // inferred from electronic annotati	NM_001042510 // GO:0008270 // zinc ion binding // inferred from electronic annot	---	BC068524 // Q9Y5V0
5652	3033209	NM_005542 // INSIG1 // insulin induced gene 1 // 7q36 // 3638 /// NM_198337 // I	INSIG1	NM_005542	0.400152	-2.49905	FOX Si down vs FOX Sc	NM_005542 // GO:0008152 // metabolic process // traceable author statement ///	NM_005542 // GO:0005783 // endoplasmic reticulum // inferred from direct assay	NM_005542 // GO:0005515 // protein binding // inferred from physical interaction	---	BC001880 // O15503
8422	3840944	NR_003699 // ZNF525 // zinc finger protein 525 // 19q13.42 // 170958 /// NM_1383	ZNF525	NR_003699	0.400286	-2.49821	FOX Si down vs FOX Sc	NR_003699 // GO:0045449 // regulation of transcription // inferred from electron	NR_003699 // GO:0005622 // intracellular // inferred from electronic annotation	NR_003699 // GO:0003677 // DNA binding // inferred from electronic annotation /	---	NR_003699 // Q8N782 /// NM_138374 // Q96IR2 /// AK293890 // Q7L2R6 /// AK295079
17449	3301857	NM_020123 // TM9SF3 // transmembrane 9 superfamily member 3 // 10q24.1 // 56889	TM9SF3	NM_020123	0.400331	-2.49794	FOX Si down vs FOX Sc	---	NM_020123 // GO:0016020 // membrane // inferred from electronic annotation ///	NM_020123 // GO:0005488 // binding // inferred from direct assay /// ENST000003	---	NM_020123 // Q96K55 /// NM_020123 // Q8NCC4 /// NM_020123 // Q96JZ5 /// NM_02012
3046	3884640	NM_020336 // RALGAPB // Ral GTPase activating protein, beta subunit (non-catalyt	RALGAPB	NM_020336	0.400468	-2.49708	FOX Si down vs FOX Sc	NM_020336 // GO:0032859 // activation of Ral GTPase activity // inferred from se	NM_020336 // GO:0005622 // intracellular // inferred from electronic annotation	NM_020336 // GO:0005096 // GTPase activator activity // inferred from electronic	---	NM_020336 // Q86X10 /// NM_020336 // B3KWL5 /// BC047482 // Q86X10 /// BC047482
530	3467315	NM_153687 // IKBIP // IKBKB interacting protein // 12q23.1 // 121457 /// NM_2016	IKBIP	NM_153687	0.400482	-2.49699	FOX Si down vs FOX Sc	NM_153687 // GO:0006917 // induction of apoptosis // inferred from mutant phenot	NM_153687 // GO:0005783 // endoplasmic reticulum // inferred from direct assay	NM_153687 // GO:0005515 // protein binding // inferred from physical interaction	---	NM_153687 // Q70UQ0 /// NM_201612 // Q70UQ0 /// NM_201613 // Q70UQ0 /// NM_20161
7818	3389745	NM_152434 // CWF19L2 // CWF19-like 2, cell cycle control (S. pombe) // 11q22.3 /	CWF19L2	NM_152434	0.40066	-2.49588	FOX Si down vs FOX Sc	---	---	---	---	NM_152434 // Q2TBE0 /// AK293001 // A8KAD6 /// AK293001 // Q2TBE0
12307	3954989	NM_001355 // DDT // D-dopachrome tautomerase // 22q11.23 // 1652 /// NM_00108439	DDT	NM_001355	0.400859	-2.49464	FOX Si down vs FOX Sc	NM_001355 // GO:0042438 // melanin biosynthetic process // inferred from electro	NM_001355 // GO:0005737 // cytoplasm // inferred from electronic annotation ///	NM_001355 // GO:0004167 // dopachrome isomerase activity // traceable author sta	---	U49785 // P30046
20316	3989089	NM_006777 // ZBTB33 // zinc finger and BTB domain containing 33 // Xq23 // 10009	ZBTB33	NM_006777	0.40095	-2.49408	FOX Si down vs FOX Sc	NM_006777 // GO:0016055 // Wnt receptor signaling pathway // inferred from elect	NM_006777 // GO:0005622 // intracellular // inferred from electronic annotation	NM_006777 // GO:0003677 // DNA binding // inferred from electronic annotation /	---	NM_006777 // Q86T24 /// BC042753 // Q86T24
2627	2601021	NM_005687 // FARSB // phenylalanyl-tRNA synthetase, beta subunit // 2q36.1 // 10	FARSB	NM_005687	0.401016	-2.49366	FOX Si down vs FOX Sc	NM_005687 // GO:0006412 // translation // inferred from electronic annotation /	NM_005687 // GO:0005625 // soluble fraction // traceable author statement /// N	NM_005687 // GO:0000166 // nucleotide binding // inferred from electronic annota	---	NM_005687 // Q9NSD9 /// NM_005687 // Q9BR63 /// D84430 // Q9NSD9 /// D84430 // Q
11906	3904691	NM_015474 // SAMHD1 // SAM domain and HD domain 1 // 20pter-q12 // 25939 /// ENS	SAMHD1	NM_015474	0.40119	-2.49258	FOX Si down vs FOX Sc	NM_015474 // GO:0006955 // immune response // non-traceable author statement //	NM_015474 // GO:0005622 // intracellular // non-traceable author statement ///	NM_015474 // GO:0016787 // hydrolase activity // inferred from electronic annota	---	NM_015474 // Q9Y3Z3 /// NM_015474 // Q59H15 /// BC036450 // Q9Y3Z3 /// BC036450
7341	2909723	NM_018132 // CENPQ // centromere protein Q // 6p12.3 // 55166 /// ENST0000033578	CENPQ	NM_018132	0.401203	-2.4925	FOX Si down vs FOX Sc	---	NM_018132 // GO:0000775 // chromosome, centromeric region // inferred from elect	---	---	NM_018132 // Q7L2Z9 /// AK293016 // Q7L2Z9
10871	3040073	NM_015132 // SNX13 // sorting nexin 13 // 7p21.1 // 23161 /// ENST00000428135 //	SNX13	NM_015132	0.401346	-2.49161	FOX Si down vs FOX Sc	NM_015132 // GO:0007154 // cell communication // inferred from electronic annota	---	NM_015132 // GO:0004871 // signal transducer activity // inferred from electroni	---	AB018256 // Q9Y5W8 /// AB018256 // B3KN60
11764	3320604	NM_017944 // USP47 // ubiquitin specific peptidase 47 // 11p15.3 // 55031 /// EN	USP47	NM_017944	0.401352	-2.49158	FOX Si down vs FOX Sc	NM_017944 // GO:0006511 // ubiquitin-dependent protein catabolic process // infe	---	NM_017944 // GO:0004221 // ubiquitin thiolesterase activity // inferred from ele	---	NM_017944 // Q96K76 /// NM_017944 // A0PJ80 /// NM_017944 // B3KXF5 /// AK092290
7186	3145020	NM_015496 // KIAA1429 // KIAA1429 // 8q22.1 // 25962 /// NM_183009 // KIAA1429 /	KIAA1429	NM_015496	0.40153	-2.49047	FOX Si down vs FOX Sc	NM_015496 // GO:0006397 // mRNA processing // inferred from electronic annotatio	NM_015496 // GO:0005634 // nucleus // inferred from electronic annotation /// N	---	---	NM_015496 // Q69YN4 /// NM_183009 // Q69YN4 /// BC113380 // Q69YN4
17219	3156307	NM_153831 // PTK2 // PTK2 protein tyrosine kinase 2 // 8q24-qter // 5747 /// NM_	PTK2	NM_153831	0.401617	-2.48993	FOX Si down vs FOX Sc	NM_153831 // GO:0000226 // microtubule cytoskeleton organization // inferred fro	NM_153831 // GO:0005737 // cytoplasm // inferred from direct assay /// NM_15383	NM_153831 // GO:0000166 // nucleotide binding // inferred from electronic annota	NM_153831 // GenMAPP // Integrin-mediated_cell_adhesion_KEGG /// NM_005607 // Ge	NM_153831 // Q658W2 /// NM_153831 // Q8N9D7 /// NM_153831 // Q59GN8 /// NM_00560
15875	2859667	NM_022145 // CENPK // centromere protein K // 5p15.2-q12.3 // 64105 /// ENST0000	CENPK	NM_022145	0.401669	-2.48961	FOX Si down vs FOX Sc	NM_022145 // GO:0045944 // positive regulation of transcription from RNA polymer	NM_022145 // GO:0000777 // condensed chromosome kinetochore // inferred from ele	NM_022145 // GO:0005515 // protein binding // inferred from electronic annotatio	---	BC008504 // Q9BS16
1080	3942954	NM_004147 // DRG1 // developmentally regulated GTP binding protein 1 // 22q12.2	DRG1	NM_004147	0.401721	-2.48929	FOX Si down vs FOX Sc	NM_004147 // GO:0006350 // transcription // traceable author statement /// NM_0	NM_004147 // GO:0005622 // intracellular // inferred from electronic annotation	NM_004147 // GO:0000166 // nucleotide binding // inferred from electronic annota	---	BT007237 // Q9Y295
7108	2459866	NM_018230 // NUP133 // nucleoporin 133kDa // 1q42.13 // 55746 /// ENST0000026139	NUP133	NM_018230	0.401733	-2.48922	FOX Si down vs FOX Sc	NM_018230 // GO:0006406 // mRNA export from nucleus // inferred from direct assa	NM_018230 // GO:0000777 // condensed chromosome kinetochore // inferred from dir	NM_018230 // GO:0005487 // nucleocytoplasmic transporter activity // inferred fr	---	NM_018230 // Q8WUM0 /// AK304061 // B4E206 /// AK304061 // Q8WUM0
14299	3567469	NM_020810 // TRMT5 // TRM5 tRNA methyltransferase 5 homolog (S. cerevisiae) // 1	TRMT5	NM_020810	0.40184	-2.48855	FOX Si down vs FOX Sc	NM_020810 // GO:0008033 // tRNA processing // inferred from electronic annotatio	NM_020810 // GO:0005737 // cytoplasm // inferred from electronic annotation ///	NM_020810 // GO:0008168 // methyltransferase activity // inferred from electroni	---	NM_020810 // Q32P41 /// BC136606 // B2RN19 /// BC136606 // Q32P41
8360	3145980	NM_005836 // HRSP12 // heat-responsive protein 12 // 8q22 // 10247 /// ENST00000	HRSP12	NM_005836	0.401873	-2.48835	FOX Si down vs FOX Sc	NM_005836 // GO:0006449 // regulation of translational termination // traceable	NM_005836 // GO:0005634 // nucleus // inferred from electronic annotation /// N	NM_005836 // GO:0004519 // endonuclease activity // inferred from electronic ann	---	NM_005836 // P52758 /// BC012592 // P52758
4256	3995371	NM_001129765 // NSDHL // NAD(P) dependent steroid dehydrogenase-like // Xq28 //	NSDHL	NM_001129765	0.402018	-2.48745	FOX Si down vs FOX Sc	NM_001129765 // GO:0001942 // hair follicle development // inferred from electro	NM_001129765 // GO:0005783 // endoplasmic reticulum // inferred from direct assa	NM_001129765 // GO:0000252 // C-3 sterol dehydrogenase (C-4 sterol decarboxylase	U47105 // GenMAPP // Cholesterol_Biosynthesis	U47105 // Q15738
3370	3810472	NM_005570 // LMAN1 // lectin, mannose-binding, 1 // 18q21.3-q22 // 3998 /// ENST	LMAN1	NM_005570	0.402198	-2.48634	FOX Si down vs FOX Sc	NM_005570 // GO:0006457 // protein folding // traceable author statement /// NM	NM_005570 // GO:0000139 // Golgi membrane // inferred from electronic annotation	NM_005570 // GO:0005515 // protein binding // inferred from physical interaction	---	NM_005570 // B2R774 /// NM_005570 // A0PJ85 /// NM_005570 // Q53FS4 /// NM_00557
17685	2423017	NM_005665 // EVI5 // ecotropic viral integration site 5 // 1p22.1 // 7813 /// EN	EVI5	NM_005665	0.402289	-2.48577	FOX Si down vs FOX Sc	NM_005665 // GO:0007049 // cell cycle // inferred from electronic annotation //	NM_005665 // GO:0005622 // intracellular // inferred from electronic annotation	NM_005665 // GO:0005097 // Rab GTPase activator activity // inferred from electr	---	AF008915 // O60447
11207	2744980	NM_001153484 // SCOC // short coiled-coil protein // 4q31.1 // 60592 /// NM_0011	SCOC	NM_001153484	0.402385	-2.48518	FOX Si down vs FOX Sc	---	NM_001153484 // GO:0005634 // nucleus // inferred from electronic annotation //	---	---	NM_001153484 // Q9UIL1 /// NM_001153663 // Q9UIL1 /// NM_001153552 // Q9UIL1 ///
19033	3768103	NM_002816 // PSMD12 // proteasome (prosome, macropain) 26S subunit, non-ATPase,	PSMD12	NM_002816	0.402494	-2.48451	FOX Si down vs FOX Sc	NM_002816 // GO:0031145 // anaphase-promoting complex-dependent proteasomal ubiq	NM_002816 // GO:0000502 // proteasome complex // inferred from electronic annota	NM_002816 // GO:0005515 // protein binding // inferred from physical interaction	NM_174871 // GenMAPP // Proteasome_Degradation /// AB003103 // GenMAPP // Protea	NM_174871 // A6NP15 /// NM_174871 // O00232 /// AB003103 // O00232 /// AB003103
14686	3653317	NM_006910 // RBBP6 // retinoblastoma binding protein 6 // 16p12.2 // 5930 /// NM	RBBP6	NM_006910	0.402574	-2.48402	FOX Si down vs FOX Sc	NM_006910 // GO:0016567 // protein ubiquitination // inferred from electronic an	NM_006910 // GO:0000151 // ubiquitin ligase complex // inferred from electronic	NM_006910 // GO:0003676 // nucleic acid binding // inferred from electronic anno	---	NM_006910 // Q9P1K4 /// NM_006910 // Q7Z6E9 /// NM_006910 // Q96BR4 /// NM_01870
19146	3828162	NM_003796 // C19orf2 // chromosome 19 open reading frame 2 // 19q12 // 8725 ///	C19orf2	NM_003796	0.402805	-2.48259	FOX Si down vs FOX Sc	NM_003796 // GO:0006357 // regulation of transcription from RNA polymerase II pr	NM_003796 // GO:0005634 // nucleus // inferred from electronic annotation /// N	NM_003796 // GO:0003714 // transcription corepressor activity // inferred from m	---	NM_003796 // Q6NX55 /// NM_003796 // Q96C15 /// NM_134447 // Q6NX55 /// NM_13444
61	3636522	NM_016073 // HDGFRP3 // hepatoma-derived growth factor, related protein 3 // 15q	HDGFRP3	NM_016073	0.402916	-2.48191	FOX Si down vs FOX Sc	NM_016073 // GO:0008283 // cell proliferation // non-traceable author statement	NM_016073 // GO:0005634 // nucleus // inferred from direct assay /// NM_016073	NM_016073 // GO:0008083 // growth factor activity // inferred from electronic an	---	NM_016073 // Q9Y3E1
10297	3707759	NM_024039 // MIS12 // MIS12, MIND kinetochore complex component, homolog (S. pom	MIS12	NM_024039	0.402982	-2.4815	FOX Si down vs FOX Sc	NM_024039 // GO:0007049 // cell cycle // inferred from electronic annotation //	NM_024039 // GO:0000444 // MIS12/MIND type complex // inferred from direct assay	NM_024039 // GO:0005515 // protein binding // inferred from physical interaction	---	NM_024039 // Q9H081 /// AK289939 // A8K1M4 /// AK289939 // Q9H081
20477	2366156	NM_199344 // SFT2D2 // SFT2 domain containing 2 // 1q24.2 // 375035 /// ENST0000	SFT2D2	NM_199344	0.403062	-2.48101	FOX Si down vs FOX Sc	NM_199344 // GO:0015031 // protein transport // inferred from electronic annotat	NM_199344 // GO:0016020 // membrane // inferred from electronic annotation ///	---	---	AL035297 // O95562
9992	2658346	NM_130837 // OPA1 // optic atrophy 1 (autosomal dominant) // 3q28-q29|3q28-q29 /	OPA1	NM_130837	0.403242	-2.4799	FOX Si down vs FOX Sc	NM_130837 // GO:0000266 // mitochondrial fission // traceable author statement	NM_130837 // GO:0005739 // mitochondrion // inferred from electronic annotation	NM_130837 // GO:0000166 // nucleotide binding // inferred from electronic annota	---	NM_130837 // O60313 /// NM_130834 // O60313 /// NM_130835 // O60313 /// NM_13083
2373	3309215	NM_003750 // EIF3A // eukaryotic translation initiation factor 3, subunit A // 1	EIF3A	NM_003750	0.403623	-2.47756	FOX Si down vs FOX Sc	NM_003750 // GO:0001732 // formation of translation initiation complex // inferr	NM_003750 // GO:0005634 // nucleus // inferred from electronic annotation /// N	NM_003750 // GO:0003743 // translation initiation factor activity // inferred by	NM_003750 // GenMAPP // Translation_Factors /// U78311 // GenMAPP // Translation	NM_003750 // Q14152 /// NM_003750 // Q6P1R0 /// NM_003750 // Q7Z5T5 /// NM_00375
14793	3458097	NM_001113203 // NACA // nascent polypeptide-associated complex alpha subunit //	NACA	NM_001113203	0.403715	-2.477	FOX Si down vs FOX Sc	NM_001113203 // GO:0006350 // transcription // inferred from electronic annotati	NM_001113203 // GO:0005634 // nucleus // inferred from electronic annotation //	NM_001113203 // GO:0003677 // DNA binding // inferred from electronic annotation	NM_001113203 // GenMAPP // DNA_replication_Reactome /// NM_001113203 // GenMAPP	NM_001113203 // B2R4P8 /// NM_001113203 // Q13765 /// NM_001113201 // Q13765 ///
7886	3509719	NM_001142295 // SPG20 // spastic paraplegia 20 (Troyer syndrome) // 13q13.3 // 2	SPG20	NM_001142295	0.403782	-2.47658	FOX Si down vs FOX Sc	NM_001142295 // GO:0008219 // cell death // inferred from electronic annotation	---	---	---	NM_015087 // Q8N0X7 /// NM_015087 // B3KML8 /// NM_001142296 // Q8N0X7 /// NM_00
3091	3249738	NM_012207 // HNRNPH3 // heterogeneous nuclear ribonucleoprotein H3 (2H9) // 10q2	HNRNPH3	NM_012207	0.403788	-2.47655	FOX Si down vs FOX Sc	NM_012207 // GO:0000398 // nuclear mRNA splicing, via spliceosome // non-traceab	NM_012207 // GO:0005634 // nucleus // inferred from electronic annotation /// N	NM_012207 // GO:0000166 // nucleotide binding // inferred from electronic annota	---	AK091411 // P31942 /// AK091411 // Q53F48
5933	2434124	NM_003528 // HIST2H2BE // histone cluster 2, H2be // 1q21-q23 // 8349 /// ENST00	HIST2H2BE	NM_003528	0.403829	-2.4763	FOX Si down vs FOX Sc	NM_003528 // GO:0006334 // nucleosome assembly // non-traceable author statement	NM_003528 // GO:0000786 // nucleosome // non-traceable author statement /// NM_	NM_003528 // GO:0003677 // DNA binding // non-traceable author statement /// NM	---	NM_003528 // Q16778 /// BC005827 // Q16778
19244	3573933	NM_152446 // C14orf145 // chromosome 14 open reading frame 145 // 14q31.1 // 145	C14orf145	NM_152446	0.403868	-2.47605	FOX Si down vs FOX Sc	---	---	---	---	NM_152446 // Q6ZU80 /// BC150610 // Q6ZU80
15311	3094514	NM_015214 // DDHD2 // DDHD domain containing 2 // 8p11.23 // 23259 /// NM_001164	DDHD2	NM_015214	0.403903	-2.47584	FOX Si down vs FOX Sc	NM_015214 // GO:0016042 // lipid catabolic process // inferred from electronic a	NM_015214 // GO:0005737 // cytoplasm // inferred from electronic annotation ///	NM_015214 // GO:0016787 // hydrolase activity // inferred from electronic annota	---	NM_015214 // O94830 /// NM_015214 // B3KPM6 /// NM_001164232 // O94830 /// AK299
15922	2580955	NM_004688 // NMI // N-myc (and STAT) interactor // 2q23 // 9111 /// ENST00000243	NMI	NM_004688	0.403952	-2.47554	FOX Si down vs FOX Sc	NM_004688 // GO:0006366 // transcription from RNA polymerase II promoter // trac	NM_004688 // GO:0005737 // cytoplasm // inferred from direct assay /// ENST0000	NM_004688 // GO:0003712 // transcription cofactor activity // traceable author s	---	NM_004688 // A4UCT9 /// NM_004688 // Q13287 /// U32849 // Q13287 /// U32849 // A
554	3527290	NM_001004723 // OR4N2 // olfactory receptor, family 4, subfamily N, member 2 //	OR4N2	NM_001004723	0.404029	-2.47507	FOX Si down vs FOX Sc	NM_001004723 // GO:0007165 // signal transduction // inferred from electronic an	NM_001004723 // GO:0005886 // plasma membrane // inferred from electronic annota	NM_001004723 // GO:0004872 // receptor activity // inferred from electronic anno	---	---
8473	3925473	NM_022136 // SAMSN1 // SAM domain, SH3 domain and nuclear localization signals 1	SAMSN1	NM_022136	0.404443	-2.47254	FOX Si down vs FOX Sc	---	---	NM_022136 // GO:0001784 // phosphotyrosine binding // inferred from direct assay	---	NM_022136 // B3KWJ3 /// AF218085 // Q9NSI8 /// BC029112 // Q9NSI8 /// BC029112 /
17415	3351775	NM_016146 // TRAPPC4 // trafficking protein particle complex 4 // 11q23.3 // 513	TRAPPC4	NM_016146	0.404909	-2.46969	FOX Si down vs FOX Sc	NM_016146 // GO:0006888 // ER to Golgi vesicle-mediated transport // inferred fr	NM_016146 // GO:0005783 // endoplasmic reticulum // inferred from electronic ann	NM_016146 // GO:0005515 // protein binding // inferred from physical interaction	---	NM_016146 // Q9Y296 /// AF151862 // Q9Y296
6748	3534201	NM_017922 // PRPF39 // PRP39 pre-mRNA processing factor 39 homolog (S. cerevisia	PRPF39	NM_017922	0.404923	-2.46961	FOX Si down vs FOX Sc	NM_017922 // GO:0006397 // mRNA processing // inferred from electronic annotatio	NM_017922 // GO:0005622 // intracellular // inferred from electronic annotation	NM_017922 // GO:0005488 // binding // inferred from electronic annotation /// E	---	NM_017922 // Q9NWR1 /// NM_017922 // Q86UA1 /// BC028683 // Q9NWR1 /// BC028683
20837	3685329	NM_024675 // PALB2 // partner and localizer of BRCA2 // 16p12.2 // 79728 /// ENS	PALB2	NM_024675	0.40509	-2.46859	FOX Si down vs FOX Sc	---	NM_024675 // GO:0005634 // nucleus // inferred from electronic annotation /// E	---	---	NM_024675 // Q86YC2 /// BC044254 // Q86YC2
15097	3593770	NM_007347 // AP4E1 // adaptor-related protein complex 4, epsilon 1 subunit // 15	AP4E1	NM_007347	0.405113	-2.46845	FOX Si down vs FOX Sc	NM_007347 // GO:0006886 // intracellular protein transport // inferred from elec	NM_007347 // GO:0005794 // Golgi apparatus // inferred from electronic annotatio	NM_007347 // GO:0005198 // structural molecule activity // inferred from electro	---	NM_007347 // Q68D31 /// NM_015420 // Q9NV06 /// BC126308 // Q9UPM8 /// BC126308
19055	2474651	NM_032434 // ZNF512 // zinc finger protein 512 // 2p23 // 84450 /// ENST00000355	ZNF512	NM_032434	0.405139	-2.46829	FOX Si down vs FOX Sc	NM_032434 // GO:0045449 // regulation of transcription // inferred from electron	NM_032434 // GO:0005622 // intracellular // inferred from electronic annotation	NM_032434 // GO:0003677 // DNA binding // inferred from electronic annotation /	---	NM_032434 // Q658M0 /// NM_032434 // Q96ME7 /// AK294055 // Q86XK6
15345	2859195	NM_014473 // DIMT1L // DIM1 dimethyladenosine transferase 1-like (S. cerevisiae)	DIMT1L	NM_014473	0.405173	-2.46808	FOX Si down vs FOX Sc	NM_014473 // GO:0000154 // rRNA modification // inferred from electronic annotat	NM_014473 // GO:0005634 // nucleus // inferred from electronic annotation /// N	NM_014473 // GO:0000179 // rRNA (adenine-N6,N6-)-dimethyltransferase activity //	---	NM_014473 // Q9UNQ2 /// AK292723 // A8K9K8 /// AK292723 // Q9UNQ2
13277	3152220	NM_014846 // KIAA0196 // KIAA0196 // 8q24.13 // 9897 /// ENST00000318410 // KIAA	KIAA0196	NM_014846	0.405292	-2.46736	FOX Si down vs FOX Sc	NM_014846 // GO:0008219 // cell death // inferred from electronic annotation //	NM_014846 // GO:0071203 // WASH complex // inferred from direct assay /// BC106	---	---	NM_014846 // Q12768 /// NM_014846 // Q53EL1 /// BC106015 // Q12768 /// BC106015
5687	3387413	NM_144664 // FAM76B // family with sequence similarity 76, member B // 11q21 //	FAM76B	NM_144664	0.405354	-2.46698	FOX Si down vs FOX Sc	---	---	---	---	NM_144664 // B2R9C2 /// NM_144664 // Q5HYJ3 /// BC028727 // Q5HYJ3 /// BC028727
18748	2364438	NM_145697 // NUF2 // NUF2, NDC80 kinetochore complex component, homolog (S. cere	NUF2	NM_145697	0.405471	-2.46627	FOX Si down vs FOX Sc	NM_145697 // GO:0007049 // cell cycle // inferred from electronic annotation //	NM_145697 // GO:0000775 // chromosome, centromeric region // non-traceable autho	NM_145697 // GO:0003674 // molecular_function // no biological data available /	---	NM_145697 // Q9BZD4 /// NM_031423 // Q9BZD4 /// BC008489 // Q9BZD4
1265	3138414	NM_018120 // ARMC1 // armadillo repeat containing 1 // 8q13.1 // 55156 /// ENST0	ARMC1	NM_018120	0.405529	-2.46591	FOX Si down vs FOX Sc	NM_018120 // GO:0030001 // metal ion transport // inferred from electronic annot	---	NM_018120 // GO:0005488 // binding // inferred from electronic annotation /// N	---	NM_018120 // Q9NVT9 /// BC011607 // Q9NVT9
10669	3174224	NM_015110 // SMC5 // structural maintenance of chromosomes 5 // 9q21.12 // 23137	SMC5	NM_015110	0.405586	-2.46557	FOX Si down vs FOX Sc	NM_015110 // GO:0006281 // DNA repair // inferred from electronic annotation //	NM_015110 // GO:0005634 // nucleus // inferred from electronic annotation /// N	NM_015110 // GO:0000166 // nucleotide binding // inferred from electronic annota	---	NM_015110 // Q8IY18 /// BC038225 // Q8IY18
14020	3177563	NM_024635 // NAA35 // N(alpha)-acetyltransferase 35, NatC auxiliary subunit // 9	NAA35	NM_024635	0.405717	-2.46477	FOX Si down vs FOX Sc	NM_024635 // GO:0048659 // smooth muscle cell proliferation // inferred from seq	NM_024635 // GO:0005737 // cytoplasm // inferred from sequence or structural sim	NM_024635 // GO:0005515 // protein binding // inferred from sequence or structur	---	NM_024635 // Q5VZE5 /// AK292239 // A8K874 /// AK292239 // Q5VZE5
10345	3697799	NM_001030007 // AP1G1 // adaptor-related protein complex 1, gamma 1 subunit // 1	AP1G1	NM_001030007	0.405758	-2.46452	FOX Si down vs FOX Sc	NM_001030007 // GO:0006886 // intracellular protein transport // inferred from e	NM_001030007 // GO:0005737 // cytoplasm // traceable author statement /// NM_00	NM_001030007 // GO:0005215 // transporter activity // traceable author statement	---	NM_001030007 // O43747 /// NM_001030007 // Q9BTR5 /// NM_001128 // O43747 /// NM
10950	3624145	NM_001174116 // DMXL2 // Dmx-like 2 // 15q21.2 // 23312 /// NM_015263 // DMXL2 /	DMXL2	NM_001174116	0.406292	-2.46128	FOX Si down vs FOX Sc	---	NM_001174116 // GO:0008021 // synaptic vesicle // inferred from direct assay //	NM_001174116 // GO:0017137 // Rab GTPase binding // inferred from direct assay	---	NM_001174116 // Q8TDJ6 /// NM_015263 // Q8TDJ6 /// NM_001174117 // Q8TDJ6 /// AF
16276	3325263	NM_181706 // DNAJC24 // DnaJ (Hsp40) homolog, subfamily C, member 24 // 11p13 //	DNAJC24	NM_181706	0.406497	-2.46004	FOX Si down vs FOX Sc	---	---	NM_181706 // GO:0031072 // heat shock protein binding // inferred from electroni	---	BC063804 // Q6P3W2
8465	3561321	NM_016586 // MBIP // MAP3K12 binding inhibitory protein 1 // 14q13.3 // 51562 //	MBIP	NM_016586	0.406581	-2.45953	FOX Si down vs FOX Sc	NM_016586 // GO:0000173 // inactivation of MAPK activity involved in osmosensory	NM_016586 // GO:0005634 // nucleus // inferred from direct assay /// NM_016586	NM_016586 // GO:0004860 // protein kinase inhibitor activity // traceable author	---	NM_016586 // B2RCV0 /// NM_001144891 // B2RCV0 /// BC005197 // Q9NS73
9835	2768145	NM_017845 // COMMD8 // COMM domain containing 8 // 4p12 // 54951 /// ENST0000038	COMMD8	NM_017845	0.406595	-2.45945	FOX Si down vs FOX Sc	---	---	NM_017845 // GO:0005515 // protein binding // inferred from physical interaction	---	NM_017845 // Q9NX08 /// BC008371 // Q9NX08
1432	2514497	NM_001008489 // PHOSPHO2 // phosphatase, orphan 2 // 2q31.1 // 493911 /// NM_144	PHOSPHO2	NM_001008489	0.406743	-2.45855	FOX Si down vs FOX Sc	NM_001008489 // GO:0008152 // metabolic process // inferred from electronic anno	---	NM_001008489 // GO:0016787 // hydrolase activity // inferred from electronic ann	---	NM_001008489 // Q8TCD6 /// NM_144711 // Q8NBE8 /// BC106013 // Q8TCD6
6782	3508696	NM_014887 // N4BP2L2 // NEDD4 binding protein 2-like 2 // 13q13.1 // 10443 /// N	N4BP2L2	NM_014887	0.406819	-2.4581	FOX Si down vs FOX Sc	NM_014887 // GO:0008150 // biological_process // no biological data available /	NM_014887 // GO:0005575 // cellular_component // no biological data available /	NM_014887 // GO:0003674 // molecular_function // no biological data available /	---	NM_014887 // Q92802 /// BC010643 // Q92802
11307	3590014	NM_170589 // CASC5 // cancer susceptibility candidate 5 // 15q14 // 57082 /// NM	CASC5	NM_170589	0.40683	-2.45803	FOX Si down vs FOX Sc	NM_170589 // GO:0001675 // acrosome assembly // non-traceable author statement	NM_170589 // GO:0000777 // condensed chromosome kinetochore // inferred from ele	NM_170589 // GO:0005515 // protein binding // inferred from physical interaction	---	NM_170589 // Q05C46 /// NM_144508 // Q05C46 /// AF173994 // Q8NG31
18194	3717052	NM_001042492 // NF1 // neurofibromin 1 // 17q11.2 // 4763 /// NM_000267 // NF1 /	NF1	NM_001042492	0.406933	-2.45741	FOX Si down vs FOX Sc	NM_001042492 // GO:0000165 // MAPKKK cascade // inferred from sequence or struct	NM_001042492 // GO:0005622 // intracellular // inferred from electronic annotati	NM_001042492 // GO:0005099 // Ras GTPase activator activity // inferred from dir	---	NM_001042492 // P21359 /// NM_000267 // P21359 /// M89914 // P21359
19035	2499158	NM_006267 // RANBP2 // RAN binding protein 2 // 2q12.3 // 5903 /// NM_005054 //	RANBP2	NM_006267	0.407212	-2.45572	FOX Si down vs FOX Sc	NM_006267 // GO:0006457 // protein folding // inferred from electronic annotatio	NM_006267 // GO:0005622 // intracellular // inferred from electronic annotation	NM_006267 // GO:0003755 // peptidyl-prolyl cis-trans isomerase activity // infer	---	NM_006267 // P49792 /// NM_006267 // Q13073 /// D42063 // P49792 /// D42063 // Q
10286	3537884	NM_002892 // ARID4A // AT rich interactive domain 4A (RBP1-like) // 14q23.1 // 5	ARID4A	NM_002892	0.407338	-2.45497	FOX Si down vs FOX Sc	NM_002892 // GO:0006333 // chromatin assembly or disassembly // inferred from el	NM_002892 // GO:0000785 // chromatin // inferred from electronic annotation ///	NM_002892 // GO:0003677 // DNA binding // inferred from direct assay /// NM_002	---	NM_002892 // Q05CG0 /// NM_002892 // P29374 /// NM_023000 // Q05CG0 /// NM_02300
3261	2591421	NM_006287 // TFPI // tissue factor pathway inhibitor (lipoprotein-associated coa	TFPI	NM_006287	0.407375	-2.45474	FOX Si down vs FOX Sc	NM_006287 // GO:0007596 // blood coagulation // traceable author statement ///	NM_006287 // GO:0005576 // extracellular region // not recorded /// NM_006287 /	NM_006287 // GO:0004866 // endopeptidase inhibitor activity // traceable author	---	NM_006287 // B2R8Y9 /// AB209866 // Q59EE5
829	2818212	NM_031482 // ATG10 // ATG10 autophagy related 10 homolog (S. cerevisiae) // 5q14	ATG10	NM_031482	0.407485	-2.45408	FOX Si down vs FOX Sc	NM_031482 // GO:0006497 // protein amino acid lipidation // inferred from sequen	NM_031482 // GO:0005622 // intracellular // inferred from direct assay /// NM_0	NM_031482 // GO:0005515 // protein binding // inferred from physical interaction	---	NM_031482 // Q9H0Y0 /// NM_001131028 // Q9H0Y0 /// BC029268 // Q9H0Y0
21219	2756404	NM_133474 // ZNF721 // zinc finger protein 721 // 4p16.3 // 170960 /// NM_001137	ZNF721	NM_133474	0.407821	-2.45206	FOX Si down vs FOX Sc	NM_133474 // GO:0045449 // regulation of transcription // inferred from electron	NM_133474 // GO:0005622 // intracellular // inferred from electronic annotation	NM_133474 // GO:0003677 // DNA binding // inferred from electronic annotation /	---	NM_133474 // Q8TF20 /// AK302099 // B4DXR9
14249	3153328	BC017297 // FAM49B // family with sequence similarity 49, member B // 8q24.21 //	FAM49B	BC017297	0.407832	-2.45199	FOX Si down vs FOX Sc	---	---	---	---	BC017297 // Q9NUQ9 /// BC016345 // Q9NUQ9 /// BC003599 // Q9NUQ9 /// AK002059 //
17816	4011844	NM_000206 // IL2RG // interleukin 2 receptor, gamma (severe combined immunodefic	IL2RG	NM_000206	0.408059	-2.45063	FOX Si down vs FOX Sc	NM_000206 // GO:0006955 // immune response // traceable author statement /// NM	NM_000206 // GO:0005887 // integral to plasma membrane // traceable author state	NM_000206 // GO:0004872 // receptor activity // inferred from electronic annotat	---	AK298656 // B7Z5A3
15008	3263944	NM_145341 // PDCD4 // programmed cell death 4 (neoplastic transformation inhibit	PDCD4	NM_145341	0.408184	-2.44987	FOX Si down vs FOX Sc	NM_145341 // GO:0006915 // apoptosis // non-traceable author statement /// NM_1	NM_145341 // GO:0005634 // nucleus // inferred from mutant phenotype /// NM_145	NM_145341 // GO:0003723 // RNA binding // inferred from electronic annotation /	---	NM_145341 // B2RCV4 /// NM_145341 // B2R6E2 /// NM_145341 // Q53EL6 /// NM_01445
8718	3781429	NM_002894 // RBBP8 // retinoblastoma binding protein 8 // 18q11.2 // 5932 /// NM	RBBP8	NM_002894	0.408214	-2.4497	FOX Si down vs FOX Sc	NM_002894 // GO:0000075 // cell cycle checkpoint // traceable author statement	NM_002894 // GO:0005634 // nucleus // inferred from electronic annotation /// N	NM_002894 // GO:0005515 // protein binding // inferred from physical interaction	---	AF043431 // Q99708
10127	3892918	NM_018270 // C20orf20 // chromosome 20 open reading frame 20 // 20q13.33 // 5525	C20orf20	NM_018270	0.408483	-2.44808	FOX Si down vs FOX Sc	NM_018270 // GO:0016568 // chromatin modification // inferred from electronic an	NM_018270 // GO:0005634 // nucleus // inferred from direct assay /// NM_018270	---	---	NM_018270 // Q9NV56 /// BC009889 // Q9NV56
7383	3729172	NM_004859 // CLTC // clathrin, heavy chain (Hc) // 17q11-qter // 1213 /// ENST00	CLTC	NM_004859	0.40849	-2.44804	FOX Si down vs FOX Sc	NM_004859 // GO:0006886 // intracellular protein transport // non-traceable auth	NM_004859 // GO:0005739 // mitochondrion // inferred from electronic annotation	NM_004859 // GO:0005198 // structural molecule activity // non-traceable author	---	NM_004859 // Q00610 /// BC054489 // Q00610
8953	3562003	NM_001079537 // TRAPPC6B // trafficking protein particle complex 6B // 14q21.1 /	TRAPPC6B	NM_001079537	0.408754	-2.44646	FOX Si down vs FOX Sc	NM_001079537 // GO:0016192 // vesicle-mediated transport // inferred from electr	NM_001079537 // GO:0005783 // endoplasmic reticulum // inferred from electronic	---	---	NM_001079537 // Q86SZ2 /// NM_177452 // Q86SZ2 /// BC047328 // Q86SZ2
19529	3988365	NM_019045 // WDR44 // WD repeat domain 44 // Xq24 // 54521 /// ENST00000254029 /	WDR44	NM_019045	0.408859	-2.44583	FOX Si down vs FOX Sc	NM_019045 // GO:0030334 // regulation of cell migration // inferred from electro	NM_019045 // GO:0005737 // cytoplasm // inferred from electronic annotation ///	NM_019045 // GO:0017137 // Rab GTPase binding // inferred from electronic annota	---	NM_019045 // Q5JSH3 /// NM_019045 // Q8N397 /// BX538087 // Q5JSH3 /// BX538087
1767	3883547	NM_016436 // PHF20 // PHD finger protein 20 // 20q11.22-q11.23 // 51230 /// ENST	PHF20	NM_016436	0.408993	-2.44503	FOX Si down vs FOX Sc	NM_016436 // GO:0045449 // regulation of transcription // inferred from electron	NM_016436 // GO:0005622 // intracellular // inferred from electronic annotation	NM_016436 // GO:0003677 // DNA binding // inferred from electronic annotation /	---	NM_016436 // Q9BVI0 /// NM_016436 // Q7Z5E2 /// NM_016436 // B3KUL4 /// NM_01643
6389	2594497	NR_027856 // CLK1 // CDC-like kinase 1 // 2q33 // 1195 /// NM_001162407 // CLK1	CLK1	NR_027856	0.409376	-2.44274	FOX Si down vs FOX Sc	NR_027856 // GO:0008283 // cell proliferation // traceable author statement ///	NR_027856 // GO:0005634 // nucleus // inferred from electronic annotation /// N	NR_027856 // GO:0000166 // nucleotide binding // inferred from electronic annota	---	AK294295 // B4DFW7 /// AK297804 // B4DN80
2613	3504691	NM_153251 // ZDHHC20 // zinc finger, DHHC-type containing 20 // 13q12.11 // 2538	ZDHHC20	NM_153251	0.409488	-2.44207	FOX Si down vs FOX Sc	---	NM_153251 // GO:0016020 // membrane // inferred from electronic annotation ///	NM_153251 // GO:0008270 // zinc ion binding // inferred from electronic annotati	---	BC034944 // Q5W0Z9
16324	3570556	NM_005466 // MED6 // mediator complex subunit 6 // 14q24.2 // 10001 /// ENST0000	MED6	NM_005466	0.409666	-2.44101	FOX Si down vs FOX Sc	NM_005466 // GO:0006357 // regulation of transcription from RNA polymerase II pr	NM_005466 // GO:0005634 // nucleus // inferred from electronic annotation /// N	NM_005466 // GO:0003702 // RNA polymerase II transcription factor activity // tr	---	NM_005466 // O75586 /// AK222587 // O75586
21471	3466110	NM_016122 // CCDC41 // coiled-coil domain containing 41 // 12q22 // 51134 /// NM	CCDC41	NM_016122	0.409784	-2.44031	FOX Si down vs FOX Sc	NM_002898 // GO:0006396 // RNA processing // traceable author statement /// BC0	NM_002898 // GO:0005634 // nucleus // inferred from electronic annotation /// B	NM_002898 // GO:0000166 // nucleotide binding // inferred from electronic annota	---	NM_016122 // Q9Y592 /// NM_001042399 // Q9Y592 /// AF155115 // Q9Y592 /// BC0278
16913	3849797	NM_152289 // ZNF561 // zinc finger protein 561 // 19p13.2 // 93134 /// ENST00000	ZNF561	NM_152289	0.409819	-2.4401	FOX Si down vs FOX Sc	NM_152289 // GO:0006355 // regulation of transcription, DNA-dependent // inferre	NM_152289 // GO:0005622 // intracellular // inferred from electronic annotation	NM_152289 // GO:0003677 // DNA binding // inferred from electronic annotation /	---	NM_152289 // Q8N587 /// BC032668 // Q8N587 /// AK293004 // A8KAD9 /// AK293004 /
19923	3489212	NM_001079673 // FNDC3A // fibronectin type III domain containing 3A // 13q14.2 /	FNDC3A	NM_001079673	0.409989	-2.43909	FOX Si down vs FOX Sc	NM_001079673 // GO:0007286 // spermatid development // inferred from electronic	NM_001079673 // GO:0000139 // Golgi membrane // inferred from electronic annotat	---	---	NM_001079673 // Q9Y2H6 /// NM_014923 // Q9Y2H6 /// BC132812 // Q9Y2H6
8044	2461717	NM_014765 // TOMM20 // translocase of outer mitochondrial membrane 20 homolog (y	TOMM20	NM_014765	0.410313	-2.43717	FOX Si down vs FOX Sc	NM_014765 // GO:0006626 // protein targeting to mitochondrion // inferred from d	NM_014765 // GO:0005739 // mitochondrion // inferred from direct assay /// NM_0	NM_014765 // GO:0005515 // protein binding // inferred from physical interaction	---	D13641 // Q15388
5661	3726992	NM_016001 // UTP18 // UTP18, small subunit (SSU) processome component, homolog (	UTP18	NM_016001	0.410348	-2.43695	FOX Si down vs FOX Sc	NM_016001 // GO:0006364 // rRNA processing // inferred from electronic annotatio	NM_016001 // GO:0005634 // nucleus // inferred from direct assay /// NM_016001	---	---	NM_016001 // B2RAX6 /// NM_016001 // Q9Y5J1 /// BC025276 // Q9Y5J1 /// BC025276
8341	3730941	NM_002805 // PSMC5 // proteasome (prosome, macropain) 26S subunit, ATPase, 5 //	PSMC5	NM_002805	0.410579	-2.43558	FOX Si down vs FOX Sc	NM_002805 // GO:0006366 // transcription from RNA polymerase II promoter // trac	NM_002805 // GO:0000502 // proteasome complex // inferred from direct assay ///	NM_002805 // GO:0000166 // nucleotide binding // inferred from electronic annota	---	---
18409	3267678	NM_018117 // WDR11 // WD repeat domain 11 // 10q26 // 55717 /// ENST00000263461	WDR11	NM_018117	0.410727	-2.43471	FOX Si down vs FOX Sc	---	NM_018117 // GO:0016020 // membrane // inferred from electronic annotation ///	---	---	NM_018117 // B2RCJ6 /// NM_018117 // Q9BZH6 /// NM_018117 // Q9NVU3 /// AF320223
11556	2550959	NM_001171606 // PREPL // prolyl endopeptidase-like // 2p21 // 9581 /// NM_006036	PREPL	NM_001171606	0.410757	-2.43453	FOX Si down vs FOX Sc	NM_001171606 // GO:0006508 // proteolysis // inferred from electronic annotation	NM_001171606 // GO:0005737 // cytoplasm // inferred from electronic annotation	NM_001171606 // GO:0004252 // serine-type endopeptidase activity // inferred fro	---	NM_001171606 // Q4J6C6 /// NM_006036 // Q4J6C6 /// NM_001171613 // Q4J6C6 /// NM
8946	3926138	NM_001100420 // C21orf91 // chromosome 21 open reading frame 91 // 21q21.1 // 54	C21orf91	NM_001100420	0.410778	-2.4344	FOX Si down vs FOX Sc	---	---	---	---	NM_001100420 // Q9NYK6 /// NM_001100420 // Q68DA1 /// NM_017447 // Q9NYK6 /// NM
13641	3652218	NM_003366 // UQCRC2 // ubiquinol-cytochrome c reductase core protein II // 16p12	UQCRC2	NM_003366	0.411256	-2.43157	FOX Si down vs FOX Sc	NM_003366 // GO:0006119 // oxidative phosphorylation // traceable author stateme	NM_003366 // GO:0005634 // nucleus // inferred from direct assay /// NM_003366	NM_003366 // GO:0003824 // catalytic activity // inferred from electronic annota	AK094006 // GenMAPP // Electron_Transport_Chain	AK094006 // P22695
5805	3337618	NM_001164162 // SAPS3 // SAPS domain family, member 3 // 11q13 // 55291 /// NM_0	SAPS3	NM_001164162	0.411336	-2.4311	FOX Si down vs FOX Sc	NM_001164162 // GO:0043666 // regulation of phosphoprotein phosphatase activity	NM_001164162 // GO:0005634 // nucleus // inferred from electronic annotation //	NM_001164162 // GO:0005515 // protein binding // inferred from physical interact	---	NM_001164162 // Q5H9R7 /// NM_001164162 // Q9H880 /// NM_001164162 // Q7L294 ///
10548	3283920	NM_018287 // ARHGAP12 // Rho GTPase activating protein 12 // 10pter-cen // 94134	ARHGAP12	NM_018287	0.411618	-2.42944	FOX Si down vs FOX Sc	NM_018287 // GO:0007165 // signal transduction // inferred from electronic annot	NM_018287 // GO:0005622 // intracellular // inferred from electronic annotation	NM_018287 // GO:0005096 // GTPase activator activity // inferred from electronic	---	NM_018287 // B3KR88 /// AY033595 // Q8IWW6 /// AY033595 // B3KR88 /// AY033594 /
20771	3719702	NM_032351 // MRPL45 // mitochondrial ribosomal protein L45 // 17q21.2 // 84311 /	MRPL45	NM_032351	0.411628	-2.42938	FOX Si down vs FOX Sc	NM_032351 // GO:0006412 // translation // non-traceable author statement /// NM	NM_032351 // GO:0005739 // mitochondrion // non-traceable author statement ///	NM_032351 // GO:0003735 // structural constituent of ribosome // non-traceable a	---	NM_032351 // Q9BRJ2 /// BC130382 // Q9BRJ2
14755	2773997	NM_017426 // NUP54 // nucleoporin 54kDa // 4q21.1 // 53371 /// ENST00000264883 /	NUP54	NM_017426	0.41175	-2.42866	FOX Si down vs FOX Sc	NM_017426 // GO:0015031 // protein transport // inferred from electronic annotat	NM_017426 // GO:0005634 // nucleus // inferred from electronic annotation /// N	ENST00000264883 // GO:0005487 // nucleocytoplasmic transporter activity // infer	---	NM_017426 // Q7Z3B4 /// NM_017426 // Q53FD7 /// AK222752 // Q53H29
16224	3485074	NM_002915 // RFC3 // replication factor C (activator 1) 3, 38kDa // 13q12.3-q13	RFC3	NM_002915	0.411853	-2.42805	FOX Si down vs FOX Sc	NM_002915 // GO:0000731 // DNA synthesis involved in DNA repair // traceable aut	NM_002915 // GO:0005634 // nucleus // inferred from electronic annotation /// N	NM_002915 // GO:0000166 // nucleotide binding // inferred from electronic annota	BC000149 // GenMAPP // DNA_replication_Reactome	NM_002915 // Q53HK8 /// BC000149 // P40938 /// BC000149 // Q53HK8
17666	2422885	NM_053274 // GLMN // glomulin, FKBP associated protein // 1p22.1 // 11146 /// EN	GLMN	NM_053274	0.412084	-2.42669	FOX Si down vs FOX Sc	NM_053274 // GO:0001570 // vasculogenesis // inferred from mutant phenotype ///	NM_053274 // GO:0005622 // intracellular // non-traceable author statement ///	NM_053274 // GO:0005171 // hepatocyte growth factor receptor binding // inferred	---	NM_053274 // Q92990 /// BC001257 // Q92990
17267	2812120	NM_005869 // CWC27 // CWC27 spliceosome-associated protein homolog (S. cerevisia	CWC27	NM_005869	0.412202	-2.42599	FOX Si down vs FOX Sc	NM_005869 // GO:0006457 // protein folding // inferred from electronic annotatio	NM_005869 // GO:0005634 // nucleus // inferred from electronic annotation /// E	NM_005869 // GO:0003755 // peptidyl-prolyl cis-trans isomerase activity // infer	---	AF039692 // Q6UX04
20472	3719474	NM_001488 // TADA2A // transcriptional adaptor 2A // 17q12-q21 // 6871 /// NM_00	TADA2A	NM_001488	0.412238	-2.42578	FOX Si down vs FOX Sc	NM_001488 // GO:0006366 // transcription from RNA polymerase II promoter // trac	NM_001488 // GO:0000125 // PCAF complex // inferred from direct assay /// NM_00	NM_001488 // GO:0003700 // transcription factor activity // traceable author sta	---	NM_001488 // O75478
19264	3000073	NM_021130 // PPIA // peptidylprolyl isomerase A (cyclophilin A) // 7p13 // 5478	PPIA	NM_021130	0.412417	-2.42473	FOX Si down vs FOX Sc	NM_021130 // GO:0006457 // protein folding // traceable author statement /// NM	NM_021130 // GO:0005576 // extracellular region // not recorded /// NM_021130 /	NM_021130 // GO:0003755 // peptidyl-prolyl cis-trans isomerase activity // infer	---	NM_021130 // B2RE56 /// NM_021130 // P62937 /// NM_021130 // A8K220 /// AK290085
19697	3489020	NM_000321 // RB1 // retinoblastoma 1 // 13q14.2 // 5925 /// ENST00000267163 // R	RB1	NM_000321	0.412676	-2.42321	FOX Si down vs FOX Sc	NM_000321 // GO:0000075 // cell cycle checkpoint // traceable author statement	NM_000321 // GO:0000785 // chromatin // traceable author statement /// NM_00032	NM_000321 // GO:0003677 // DNA binding // traceable author statement /// NM_000	L41870 // GenMAPP // Cell_cycle_KEGG /// L41870 // GenMAPP // G1_to_S_cell_cycle	NM_000321 // Q59HH0 /// L41870 // P06400 /// L41870 // Q59HH0
19415	2449559	NM_018136 // ASPM // asp (abnormal spindle) homolog, microcephaly associated (Dr	ASPM	NM_018136	0.412866	-2.42209	FOX Si down vs FOX Sc	NM_018136 // GO:0007049 // cell cycle // inferred from electronic annotation //	NM_018136 // GO:0000922 // spindle pole // inferred from electronic annotation	NM_018136 // GO:0005516 // calmodulin binding // inferred from electronic annota	---	NM_018136 // Q8IZT6 /// NM_018136 // B3KM85 /// NM_018136 // B3KWI2 /// AF509326
8650	3146433	NM_004374 // COX6C // cytochrome c oxidase subunit VIc // 8q22-q23 // 1345 /// E	COX6C	NM_004374	0.412916	-2.4218	FOX Si down vs FOX Sc	NM_004374 // GO:0006091 // generation of precursor metabolites and energy // tra	NM_004374 // GO:0005739 // mitochondrion // inferred from electronic annotation	NM_004374 // GO:0004129 // cytochrome-c oxidase activity // inferred from electr	BC000187 // GenMAPP // Electron_Transport_Chain	BC000187 // P09669
927	2868283	NM_018343 // RIOK2 // RIO kinase 2 (yeast) // 5q15 // 55781 /// NM_001159749 //	RIOK2	NM_018343	0.412956	-2.42156	FOX Si down vs FOX Sc	NM_018343 // GO:0006468 // protein amino acid phosphorylation // inferred from e	---	NM_018343 // GO:0000166 // nucleotide binding // inferred from electronic annota	---	NM_018343 // Q9BVS4 /// NM_018343 // Q9NVB0 /// BC000953 // Q9BVS4 /// BC000953
6446	2740005	NM_016648 // LARP7 // La ribonucleoprotein domain family, member 7 // 4q25 // 51	LARP7	NM_016648	0.413149	-2.42044	FOX Si down vs FOX Sc	NM_016648 // GO:0006396 // RNA processing // inferred from electronic annotation	NM_016648 // GO:0005634 // nucleus // inferred from direct assay /// NM_016648	NM_016648 // GO:0000166 // nucleotide binding // inferred from electronic annota	---	BC066945 // Q4G0J3
15128	2359386	NM_178356 // LCE4A // late cornified envelope 4A // 1q21.3 // 199834 /// ENST000	LCE4A	NM_178356	0.413154	-2.42041	FOX Si down vs FOX Sc	NM_178356 // GO:0031424 // keratinization // inferred from electronic annotation	---	---	---	BC113446 // Q5TA78
13587	3566652	NM_012460 // TIMM9 // translocase of inner mitochondrial membrane 9 homolog (yea	TIMM9	NM_012460	0.413356	-2.41922	FOX Si down vs FOX Sc	NM_012460 // GO:0006626 // protein targeting to mitochondrion // traceable autho	NM_012460 // GO:0005739 // mitochondrion // inferred from direct assay /// NM_0	NM_012460 // GO:0005515 // protein binding // inferred from electronic annotatio	---	NM_012460 // Q9Y5J7 /// BC020213 // Q9Y5J7 /// AY358266 // Q6UXN7
5416	3812206	NM_019022 // TMX3 // thioredoxin-related transmembrane protein 3 // 18q22 // 544	TMX3	NM_019022	0.413546	-2.41811	FOX Si down vs FOX Sc	NM_019022 // GO:0045454 // cell redox homeostasis // inferred from electronic an	NM_019022 // GO:0005783 // endoplasmic reticulum // inferred from electronic ann	NM_019022 // GO:0003756 // protein disulfide isomerase activity // inferred from	---	NM_019022 // Q96JJ7 /// NM_019022 // Q3B7X1 /// BX647846 // Q96JJ7 /// BX647846
20131	3719150	NM_178517 // PIGW // phosphatidylinositol glycan anchor biosynthesis, class W //	PIGW	NM_178517	0.413565	-2.418	FOX Si down vs FOX Sc	NM_178517 // GO:0016254 // preassembly of GPI anchor in ER membrane // not recor	NM_178517 // GO:0005783 // endoplasmic reticulum // inferred from electronic ann	NM_178517 // GO:0008374 // O-acyltransferase activity // not recorded /// NM_17	---	NM_178517 // Q7Z7B1 /// AB097818 // Q7Z7B1
18869	3134034	NM_006904 // PRKDC // protein kinase, DNA-activated, catalytic polypeptide // 8q	PRKDC	NM_006904	0.413599	-2.4178	FOX Si down vs FOX Sc	NM_006904 // GO:0000723 // telomere maintenance // inferred from electronic anno	NM_006904 // GO:0005634 // nucleus // inferred from electronic annotation /// N	NM_006904 // GO:0000166 // nucleotide binding // inferred from electronic annota	NM_006904 // GenMAPP // Cell_cycle_KEGG /// NM_001081640 // GenMAPP // Cell_cycl	NM_006904 // P78527 /// NM_001081640 // P78527 /// U47077 // P78527
13408	3406589	NM_145791 // MGST1 // microsomal glutathione S-transferase 1 // 12p12.3-p12.1 //	MGST1	NM_145791	0.413881	-2.41616	FOX Si down vs FOX Sc	NM_145791 // GO:0006749 // glutathione metabolic process // inferred from electr	NM_145791 // GO:0005634 // nucleus // inferred from electronic annotation /// N	NM_145791 // GO:0004364 // glutathione transferase activity // inferred from ele	---	J03746 // P10620
21533	3381682	NM_016565 // CHCHD8 // coiled-coil-helix-coiled-coil-helix domain containing 8 /	CHCHD8	NM_016565	0.413911	-2.41598	FOX Si down vs FOX Sc	---	---	---	---	AF242180 // Q9NYJ1
11325	2989435	NM_020156 // C1GALT1 // core 1 synthase, glycoprotein-N-acetylgalactosamine 3-be	C1GALT1	NM_020156	0.41393	-2.41587	FOX Si down vs FOX Sc	NM_020156 // GO:0001525 // angiogenesis // inferred from mutant phenotype /// N	NM_020156 // GO:0016020 // membrane // inferred from electronic annotation ///	NM_020156 // GO:0016263 // glycoprotein-N-acetylgalactosamine 3-beta-galactosylt	---	NM_020156 // Q9NS00 /// AF155582 // Q9NS00
17818	3292448	NM_022079 // HERC4 // hect domain and RLD 4 // 10q21.3 // 26091 /// NM_015601 //	HERC4	NM_022079	0.414018	-2.41535	FOX Si down vs FOX Sc	NM_022079 // GO:0006464 // protein modification process // inferred from electro	NM_022079 // GO:0005622 // intracellular // inferred from electronic annotation	NM_022079 // GO:0016874 // ligase activity // inferred from electronic annotatio	---	NM_022079 // A8K9U4 /// NM_015601 // A8K9U4 /// AY221963 // Q5GLZ8 /// AY221963
1463	3468261	NM_024057 // NUP37 // nucleoporin 37kDa // 12q23.2 // 79023 /// ENST00000251074	NUP37	NM_024057	0.414076	-2.41502	FOX Si down vs FOX Sc	NM_024057 // GO:0007049 // cell cycle // inferred from electronic annotation //	NM_024057 // GO:0000776 // kinetochore // inferred from direct assay /// NM_024	NM_024057 // GO:0005515 // protein binding // inferred from physical interaction	---	NM_024057 // Q8NFH4 /// BC000861 // Q8NFH4
11557	3284882	NM_003591 // CUL2 // cullin 2 // 10p11.21 // 8453 /// ENST00000374748 // CUL2 //	CUL2	NM_003591	0.414204	-2.41427	FOX Si down vs FOX Sc	NM_003591 // GO:0000082 // G1/S transition of mitotic cell cycle // traceable au	NM_003591 // GO:0031461 // cullin-RING ubiquitin ligase complex // inferred from	NM_003591 // GO:0005515 // protein binding // inferred from physical interaction	---	NM_003591 // B7Z1Y1 /// BC110901 // Q13617
13957	3067592	NM_015723 // PNPLA8 // patatin-like phospholipase domain containing 8 // 7q31 //	PNPLA8	NM_015723	0.414252	-2.41399	FOX Si down vs FOX Sc	NM_015723 // GO:0006631 // fatty acid metabolic process // inferred from direct	NM_015723 // GO:0000139 // Golgi membrane // inferred from electronic annotation	NM_015723 // GO:0004622 // lysophospholipase activity // inferred from electroni	NM_015723 // GenMAPP // Eicosanoid_Synthesis /// BC032999 // GenMAPP // Eicosano	NM_015723 // Q9NP80 /// BC032999 // Q9NP80
3236	3359751	NM_001130520 // ZNF195 // zinc finger protein 195 // 11p15.5 // 7748 /// NM_0011	ZNF195	NM_001130520	0.414429	-2.41296	FOX Si down vs FOX Sc	NM_001130520 // GO:0006355 // regulation of transcription, DNA-dependent // non-	NM_001130520 // GO:0005622 // intracellular // inferred from electronic annotati	NM_001130520 // GO:0003677 // DNA binding // non-traceable author statement ///	---	AK290099 // O14628
6930	3778601	NM_003574 // VAPA // VAMP (vesicle-associated membrane protein)-associated prote	VAPA	NM_003574	0.414519	-2.41243	FOX Si down vs FOX Sc	NM_003574 // GO:0006944 // cellular membrane fusion // traceable author statemen	NM_003574 // GO:0005789 // endoplasmic reticulum membrane // not recorded /// N	NM_003574 // GO:0004871 // signal transducer activity // inferred from mutant ph	BC002992 // GenMAPP // Circadian_Exercise	NM_003574 // A8KA83 /// NM_194434 // A8KA83 /// BC002992 // Q9P0L0 /// BC002992
9845	3587457	NM_014783 // ARHGAP11A // Rho GTPase activating protein 11A // 15q13.2 // 9824 /	ARHGAP11A	NM_014783	0.414637	-2.41175	FOX Si down vs FOX Sc	NM_014783 // GO:0007165 // signal transduction // inferred from electronic annot	NM_014783 // GO:0005622 // intracellular // inferred from electronic annotation	NM_014783 // GO:0005096 // GTPase activator activity // inferred from electronic	---	NM_014783 // Q6P4F7 /// BC039563 // Q6P4F7 /// BC105788 // Q3KRB8
18414	3107828	NM_024613 // PLEKHF2 // pleckstrin homology domain containing, family F (with FY	PLEKHF2	NM_024613	0.414689	-2.41145	FOX Si down vs FOX Sc	---	NM_024613 // GO:0030133 // transport vesicle // inferred from direct assay ///	NM_024613 // GO:0005515 // protein binding // inferred from physical interaction	---	NM_024613 // Q9H8W4 /// BC011806 // Q9H8W4
9713	2633587	NM_018309 // TBC1D23 // TBC1 domain family, member 23 // 3q12.1-q12.2 // 55773 /	TBC1D23	NM_018309	0.414821	-2.41068	FOX Si down vs FOX Sc	NM_018309 // GO:0032313 // regulation of Rab GTPase activity // inferred from el	NM_018309 // GO:0005622 // intracellular // inferred from electronic annotation	NM_018309 // GO:0005097 // Rab GTPase activator activity // inferred from electr	---	NM_018309 // Q9NUY8 /// BC020955 // Q9NUY8
17615	3376556	ENST00000398868 // ATL3 // atlastin GTPase 3 // 11q12.3-q13.1 // 25923 /// AK090	ATL3	ENST00000398868	0.414825	-2.41065	FOX Si down vs FOX Sc	AK090822 // GO:0006888 // ER to Golgi vesicle-mediated transport // inferred fro	ENST00000398868 // GO:0016020 // membrane // inferred from electronic annotation	ENST00000398868 // GO:0000166 // nucleotide binding // inferred from electronic	---	AK090822 // Q6DD88
14087	2637980	NR_024265 // KTELC1 // KTEL (Lys-Tyr-Glu-Leu) containing 1 // 3q13.33 // 56983 /	KTELC1	NR_024265	0.415222	-2.40835	FOX Si down vs FOX Sc	---	NR_024265 // GO:0005783 // endoplasmic reticulum // inferred from electronic ann	---	---	NR_024265 // Q8NBL1 /// NM_152305 // Q8NBL1 /// AY298903 // Q8NBL1
20905	3660858	NM_025134 // CHD9 // chromodomain helicase DNA binding protein 9 // 16q12.2 // 8	CHD9	NM_025134	0.415411	-2.40726	FOX Si down vs FOX Sc	NM_025134 // GO:0006333 // chromatin assembly or disassembly // inferred from el	NM_025134 // GO:0000785 // chromatin // inferred from electronic annotation ///	NM_025134 // GO:0000166 // nucleotide binding // inferred from electronic annota	---	NM_025134 // Q3L8U1 /// DQ333316 // Q3L8U1 /// AY243500 // Q3L8U1 /// BC140815 /
19271	2780172	NM_001813 // CENPE // centromere protein E, 312kDa // 4q24-q25 // 1062 /// ENST0	CENPE	NM_001813	0.415502	-2.40673	FOX Si down vs FOX Sc	NM_001813 // GO:0000089 // mitotic metaphase // traceable author statement ///	NM_001813 // GO:0000775 // chromosome, centromeric region // inferred from direc	NM_001813 // GO:0000166 // nucleotide binding // inferred from electronic annota	---	NM_001813 // Q02224
13851	3322717	NM_001142307 // GTF2H1 // general transcription factor IIH, polypeptide 1, 62kDa	GTF2H1	NM_001142307	0.415617	-2.40606	FOX Si down vs FOX Sc	NM_001142307 // GO:0000079 // regulation of cyclin-dependent protein kinase acti	NM_001142307 // GO:0005634 // nucleus // inferred from electronic annotation //	NM_001142307 // GO:0004672 // protein kinase activity // inferred from direct as	NM_001142307 // GenMAPP // RNA_transcription_Reactome /// NM_005316 // GenMAPP /	NM_001142307 // B2R7G4 /// NM_001142307 // P32780 /// NM_001142307 // B3KXE0 ///
13848	3347234	NM_015423 // AASDHPPT // aminoadipate-semialdehyde dehydrogenase-phosphopantethe	AASDHPPT	NM_015423	0.415708	-2.40554	FOX Si down vs FOX Sc	NM_015423 // GO:0009059 // macromolecule biosynthetic process // inferred from e	NM_015423 // GO:0005737 // cytoplasm // inferred from electronic annotation ///	NM_015423 // GO:0000287 // magnesium ion binding // inferred from direct assay	---	NM_015423 // Q9NRN7 /// NM_198439 // Q8NAB2 /// NM_152433 // Q8NAB2 /// AF302110
4412	2566740	NM_005783 // TXNDC9 // thioredoxin domain containing 9 // 2q11.2 // 10190 /// EN	TXNDC9	NM_005783	0.415932	-2.40424	FOX Si down vs FOX Sc	NM_005783 // GO:0008150 // biological_process // no biological data available /	NM_005783 // GO:0005575 // cellular_component // no biological data available /	NM_005783 // GO:0005515 // protein binding // inferred from physical interaction	---	BC005968 // O14530 /// BC070183 // O14530 /// AB006679 // O14530 /// BC022864 //
15406	3240012	NM_001172303 // MASTL // microtubule associated serine/threonine kinase-like //	MASTL	NM_001172303	0.416211	-2.40263	FOX Si down vs FOX Sc	NM_001172303 // GO:0006468 // protein amino acid phosphorylation // inferred fro	AK022930 // GO:0005739 // mitochondrion // inferred from electronic annotation	NM_001172303 // GO:0000166 // nucleotide binding // inferred from electronic ann	---	NM_001172303 // Q96GX5 /// NM_032844 // Q96GX5 /// NM_001172304 // Q96GX5
1887	3798291	NM_001042388 // PPP4R1 // protein phosphatase 4, regulatory subunit 1 // 18p11.2	PPP4R1	NM_001042388	0.416244	-2.40244	FOX Si down vs FOX Sc	NM_001042388 // GO:0007165 // signal transduction // non-traceable author statem	NM_001042388 // GO:0005625 // soluble fraction // non-traceable author statement	NM_001042388 // GO:0005515 // protein binding // inferred from physical interact	---	NM_001042388 // B2RCG9 /// NM_001042388 // Q8TF05 /// NM_005134 // B2RCG9 /// NM
17211	3765689	NM_005121 // MED13 // mediator complex subunit 13 // 17q22-q23 // 9969 /// ENST0	MED13	NM_005121	0.416459	-2.40119	FOX Si down vs FOX Sc	NM_005121 // GO:0006367 // transcription initiation from RNA polymerase II promo	NM_005121 // GO:0005634 // nucleus // inferred from direct assay /// NM_005121	NM_005121 // GO:0003712 // transcription cofactor activity // inferred from dire	---	NM_005121 // Q9UHV7 /// AF117754 // Q9UHV7
11368	2805176	NM_018356 // C5orf22 // chromosome 5 open reading frame 22 // 5p13.3 // 55322 //	C5orf22	NM_018356	0.416615	-2.4003	FOX Si down vs FOX Sc	---	---	---	---	NM_018356 // Q49AR2 /// BC032845 // Q49AR2
18285	2837810	NM_145049 // UBLCP1 // ubiquitin-like domain containing CTD phosphatase 1 // 5q3	UBLCP1	NM_145049	0.416657	-2.40006	FOX Si down vs FOX Sc	---	NM_145049 // GO:0005634 // nucleus // inferred from electronic annotation /// E	NM_145049 // GO:0004721 // phosphoprotein phosphatase activity // inferred from	---	NM_145049 // Q8WVY7 /// AY444562 // Q8WVY7
3403	4019412	NM_001170569 // CXorf56 // chromosome X open reading frame 56 // Xq23 // 63932 /	CXorf56	NM_001170569	0.416849	-2.39895	FOX Si down vs FOX Sc	---	---	NM_001170569 // GO:0005515 // protein binding // inferred from physical interact	---	NM_001170569 // Q9H5V9 /// NM_001170569 // A8MPX7 /// NM_022101 // Q9H5V9 /// NM
3313	3249886	NM_030625 // TET1 // tet oncogene 1 // 10q21 // 80312 /// ENST00000373644 // TET	TET1	NM_030625	0.416897	-2.39868	FOX Si down vs FOX Sc	NM_030625 // GO:0055114 // oxidation reduction // inferred from electronic annot	NM_030625 // GO:0005634 // nucleus // inferred by curator /// ENST00000373644 /	NM_030625 // GO:0005506 // iron ion binding // inferred from direct assay /// N	---	NM_030625 // Q8NFU7 /// AF430147 // Q8NFU7
612	3417457	NM_021019 // MYL6 // myosin, light chain 6, alkali, smooth muscle and non-muscle	MYL6	NM_021019	0.41694	-2.39843	FOX Si down vs FOX Sc	NM_021019 // GO:0006936 // muscle contraction // not recorded /// NM_021019 //	NM_021019 // GO:0016459 // myosin complex // traceable author statement /// NM_	NM_021019 // GO:0003774 // motor activity // traceable author statement /// NM_	---	BC017455 // P60660
10224	3563372	NM_018139 // C14orf104 // chromosome 14 open reading frame 104 // 14q21.3 // 551	C14orf104	NM_018139	0.417003	-2.39807	FOX Si down vs FOX Sc	NM_018139 // GO:0032526 // response to retinoic acid // inferred from electronic	NM_018139 // GO:0005737 // cytoplasm // inferred from direct assay /// NM_00108	NM_018139 // GO:0005515 // protein binding // inferred from electronic annotatio	---	NM_018139 // Q9NVR5 /// NM_001083908 // Q9NVR5 /// FJ158843 // C0JAP7 /// FJ1588
19188	2778980	NM_001968 // EIF4E // eukaryotic translation initiation factor 4E // 4q21-q25 //	EIF4E	NM_001968	0.417176	-2.39707	FOX Si down vs FOX Sc	NM_001968 // GO:0006413 // translational initiation // inferred from electronic	NM_001968 // GO:0005737 // cytoplasm // inferred from electronic annotation ///	NM_001968 // GO:0000339 // RNA cap binding // traceable author statement /// NM	BC035166 // GenMAPP // Translation_Factors /// BC035166 // GenMAPP // Hypertroph	BC035166 // P06730
7942	3560711	NM_013448 // BAZ1A // bromodomain adjacent to zinc finger domain, 1A // 14q12-q1	BAZ1A	NM_013448	0.417283	-2.39646	FOX Si down vs FOX Sc	NM_013448 // GO:0045449 // regulation of transcription // inferred from electron	NM_013448 // GO:0000228 // nuclear chromosome // inferred from electronic annota	NM_013448 // GO:0005515 // protein binding // inferred from electronic annotatio	---	NM_013448 // Q9NRL2 /// NM_013448 // B3KND8 /// NM_013448 // Q59G54 /// NM_01344
1977	3139035	NM_006421 // ARFGEF1 // ADP-ribosylation factor guanine nucleotide-exchange fact	ARFGEF1	NM_006421	0.417294	-2.39639	FOX Si down vs FOX Sc	NM_006421 // GO:0006887 // exocytosis // traceable author statement /// NM_0064	NM_006421 // GO:0005622 // intracellular // inferred from electronic annotation	NM_006421 // GO:0005085 // guanyl-nucleotide exchange factor activity // inferre	---	NM_006421 // Q9Y6D6 /// NM_006421 // B3KMS9 /// AF111162 // Q9Y6D6 /// AF111162
18856	3597977	NM_016213 // TRIP4 // thyroid hormone receptor interactor 4 // 15q22.31 // 9325	TRIP4	NM_016213	0.417345	-2.3961	FOX Si down vs FOX Sc	NM_016213 // GO:0006366 // transcription from RNA polymerase II promoter // trac	NM_016213 // GO:0005634 // nucleus // inferred from direct assay /// NM_016213	NM_016213 // GO:0003713 // transcription coactivator activity // traceable autho	---	NM_016213 // Q15650 /// BC012448 // Q15650
15347	3594129	NM_002748 // MAPK6 // mitogen-activated protein kinase 6 // 15q21 // 5597 /// EN	MAPK6	NM_002748	0.417396	-2.39581	FOX Si down vs FOX Sc	NM_002748 // GO:0006468 // protein amino acid phosphorylation // inferred from e	ENST00000261845 // GO:0005737 // cytoplasm // inferred from electronic annotatio	NM_002748 // GO:0000166 // nucleotide binding // inferred from electronic annota	NM_002748 // GenMAPP // Integrin-mediated_cell_adhesion_KEGG /// NM_002748 // Ge	NM_002748 // B2R945 /// NM_002748 // Q16659 /// BC035492 // Q16659 /// BC035492
9295	2742985	NM_014264 // PLK4 // polo-like kinase 4 (Drosophila) // 4q28 // 10733 /// ENST00	PLK4	NM_014264	0.417419	-2.39567	FOX Si down vs FOX Sc	NM_014264 // GO:0006468 // protein amino acid phosphorylation // inferred from e	NM_014264 // GO:0005634 // nucleus // inferred from electronic annotation /// N	NM_014264 // GO:0000166 // nucleotide binding // inferred from electronic annota	---	NM_014264 // O00444 /// BC036023 // O00444
21107	3880827	BC012542 // GINS1 // GINS complex subunit 1 (Psf1 homolog) // 20p11.21 // 9837 /	GINS1	BC012542	0.417431	-2.3956	FOX Si down vs FOX Sc	BC012542 // GO:0001833 // inner cell mass cell proliferation // inferred from el	BC012542 // GO:0005634 // nucleus // inferred from direct assay /// BC012542 //	BC012542 // GO:0005515 // protein binding // inferred from electronic annotation	---	BC012542 // Q14691 /// AK294593 // B4DGH0
5452	2677653	NM_001112736 // C3orf63 // chromosome 3 open reading frame 63 // 3p14.3 // 23272	C3orf63	NM_001112736	0.417447	-2.39552	FOX Si down vs FOX Sc	---	---	---	---	NM_001112736 // Q9UK61 /// AF180425 // Q9UK61
15675	2555277	NM_014709 // USP34 // ubiquitin specific peptidase 34 // 2p15 // 9736 /// ENST00	USP34	NM_014709	0.417592	-2.39468	FOX Si down vs FOX Sc	NM_014709 // GO:0006511 // ubiquitin-dependent protein catabolic process // infe	---	NM_014709 // GO:0004221 // ubiquitin thiolesterase activity // inferred from ele	---	NM_014709 // Q70CQ2
2400	2590736	NM_013436 // NCKAP1 // NCK-associated protein 1 // 2q32 // 10787 /// NM_205842 /	NCKAP1	NM_013436	0.417847	-2.39322	FOX Si down vs FOX Sc	NM_013436 // GO:0006915 // apoptosis // traceable author statement /// NM_01343	NM_013436 // GO:0005886 // plasma membrane // inferred from electronic annotatio	NM_013436 // GO:0005515 // protein binding // inferred from physical interaction	AB011159 // GenMAPP // Circadian_Exercise	NM_013436 // B3KMK7 /// NM_013436 // B3KM75 /// NM_205842 // B3KMK7 /// NM_20584
8751	3476265	NM_001414 // EIF2B1 // eukaryotic translation initiation factor 2B, subunit 1 al	EIF2B1	NM_001414	0.417957	-2.39259	FOX Si down vs FOX Sc	NM_001414 // GO:0006413 // translational initiation // inferred from direct assa	NM_001414 // GO:0005624 // membrane fraction // inferred from direct assay ///	NM_001414 // GO:0003743 // translation initiation factor activity // inferred fr	NM_001414 // GenMAPP // Translation_Factors /// BC103763 // GenMAPP // Translati	NM_001414 // Q14232 /// BC103763 // Q14232
21037	2781693	NM_001226 // CASP6 // caspase 6, apoptosis-related cysteine peptidase // 4q25 //	CASP6	NM_001226	0.418406	-2.39002	FOX Si down vs FOX Sc	NM_001226 // GO:0002088 // lens development in camera-type eye // inferred from	NM_001226 // GO:0005634 // nucleus // inferred from electronic annotation /// N	NM_001226 // GO:0004197 // cysteine-type endopeptidase activity // not recorded	U20536 // GenMAPP // Apoptosis /// U20536 // GenMAPP // Apoptosis_GenMAPP /// U2	U20536 // P55212
17801	3742067	NM_003342 // UBE2G1 // ubiquitin-conjugating enzyme E2G 1 (UBC7 homolog, yeast)	UBE2G1	NM_003342	0.418436	-2.38985	FOX Si down vs FOX Sc	NM_003342 // GO:0006511 // ubiquitin-dependent protein catabolic process // trac	---	NM_003342 // GO:0000166 // nucleotide binding // inferred from electronic annota	---	NM_003342 // P62253 /// BC002775 // P62253
10013	2548459	NM_005760 // CEBPZ // CCAAT/enhancer binding protein (C/EBP), zeta // 2p22.2 //	CEBPZ	NM_005760	0.418489	-2.38955	FOX Si down vs FOX Sc	NM_005760 // GO:0006366 // transcription from RNA polymerase II promoter // trac	NM_005760 // GO:0005634 // nucleus // inferred from electronic annotation /// E	NM_005760 // GO:0003677 // DNA binding // traceable author statement /// NM_005	---	NM_005760 // B2R5U7 /// BC034475 // Q03701 /// BC034475 // B2R5U7
16692	3435490	NM_003677 // DENR // density-regulated protein // 12q24.31 // 8562 /// ENST00000	DENR	NM_003677	0.418562	-2.38913	FOX Si down vs FOX Sc	NM_003677 // GO:0006413 // translational initiation // inferred from electronic	NM_003677 // GO:0005575 // cellular_component // no biological data available /	NM_003677 // GO:0003674 // molecular_function // no biological data available /	---	NM_003677 // O43583 /// AB014731 // O43583
5374	2593159	NM_004226 // STK17B // serine/threonine kinase 17b // 2q32.3 // 9262 /// ENST000	STK17B	NM_004226	0.418575	-2.38906	FOX Si down vs FOX Sc	NM_004226 // GO:0006468 // protein amino acid phosphorylation // inferred from d	NM_004226 // GO:0005634 // nucleus // inferred from direct assay /// NM_004226	NM_004226 // GO:0000166 // nucleotide binding // inferred from electronic annota	---	BC016040 // O94768
3409	2371694	NM_007212 // RNF2 // ring finger protein 2 // 1q25.3 // 6045 /// ENST00000367510	RNF2	NM_007212	0.418606	-2.38888	FOX Si down vs FOX Sc	NM_007212 // GO:0000122 // negative regulation of transcription from RNA polymer	NM_007212 // GO:0000151 // ubiquitin ligase complex // inferred from electronic	NM_007212 // GO:0003682 // chromatin binding // inferred from electronic annotat	---	NM_007212 // Q99496 /// NM_007212 // B3KRH1 /// AF141327 // Q99496 /// AF141327
15876	3629125	AK301858 // CSNK1G1 // casein kinase 1, gamma 1 // 15q22.1-q22.31 // 53944 /// A	CSNK1G1	AK301858	0.418615	-2.38883	FOX Si down vs FOX Sc	AK301858 // GO:0006468 // protein amino acid phosphorylation // inferred from el	AK301858 // GO:0005737 // cytoplasm // inferred from electronic annotation	AK301858 // GO:0000166 // nucleotide binding // inferred from electronic annotat	---	AK301858 // B7Z7D1 /// AY358648 // Q6UWT8
19784	3269280	NM_032182 // FAM175B // family with sequence similarity 175, member B // 10q26.1	FAM175B	NM_032182	0.418617	-2.38882	FOX Si down vs FOX Sc	---	NM_032182 // GO:0070552 // BRISC complex // inferred from direct assay /// ENST	NM_032182 // GO:0005515 // protein binding // inferred from physical interaction	---	NM_032182 // Q15018 /// BC008999 // Q15018
7849	3205488	NM_014872 // ZBTB5 // zinc finger and BTB domain containing 5 // 9p13.2 // 9925	ZBTB5	NM_014872	0.41872	-2.38823	FOX Si down vs FOX Sc	NM_014872 // GO:0045449 // regulation of transcription // inferred from electron	NM_014872 // GO:0005622 // intracellular // inferred from electronic annotation	NM_014872 // GO:0003677 // DNA binding // inferred from electronic annotation /	---	NM_014872 // O15062 /// AK292404 // Q5T942 /// AK292404 // O15062
7764	3620515	NM_015497 // TMEM87A // transmembrane protein 87A // 15q15.1 // 25963 /// NM_001	TMEM87A	NM_015497	0.418785	-2.38786	FOX Si down vs FOX Sc	---	NM_015497 // GO:0016020 // membrane // inferred from electronic annotation ///	---	---	NM_015497 // Q8NBN3 /// AK297816 // B4DN92
9017	3621948	NM_025137 // SPG11 // spastic paraplegia 11 (autosomal recessive) // 15q14 // 80	SPG11	NM_025137	0.418958	-2.38687	FOX Si down vs FOX Sc	NM_025137 // GO:0008219 // cell death // inferred from electronic annotation //	NM_025137 // GO:0005634 // nucleus // inferred from electronic annotation /// N	---	---	NM_025137 // Q96JI7 /// NM_001160227 // Q96JI7 /// BC153879 // Q96JI7
19195	2694617	NM_020701 // ISY1 // ISY1 splicing factor homolog (S. cerevisiae) // 3q21.3 // 5	ISY1	NM_020701	0.419018	-2.38653	FOX Si down vs FOX Sc	NM_020701 // GO:0006397 // mRNA processing // inferred from electronic annotatio	NM_020701 // GO:0005634 // nucleus // inferred from direct assay /// NM_020701	---	---	BC019849 // Q9ULR0 /// BC007409 // Q9ULR0 /// BC004442 // Q9ULR0 /// AB032986 //
3675	3799615	NM_002828 // PTPN2 // protein tyrosine phosphatase, non-receptor type 2 // 18p11	PTPN2	NM_002828	0.41931	-2.38487	FOX Si down vs FOX Sc	NM_002828 // GO:0006470 // protein amino acid dephosphorylation // inferred from	NM_002828 // GO:0005737 // cytoplasm // inferred from electronic annotation ///	NM_002828 // GO:0004725 // protein tyrosine phosphatase activity // traceable au	---	NM_080422 // P17706 /// NM_080423 // P17706 /// M25393 // P17706
7221	3669059	NM_007285 // GABARAPL2 // GABA(A) receptor-associated protein-like 2 // 16q22.3-	GABARAPL2	NM_007285	0.419367	-2.38455	FOX Si down vs FOX Sc	NM_007285 // GO:0006891 // intra-Golgi vesicle-mediated transport // inferred fr	NM_007285 // GO:0000139 // Golgi membrane // inferred from sequence or structura	NM_007285 // GO:0000149 // SNARE binding // inferred from sequence or structural	---	NM_007285 // P60520 /// BC029601 // P60520
8748	4001369	NM_006089 // SCML2 // sex comb on midleg-like 2 (Drosophila) // Xp22 // 10389 //	SCML2	NM_006089	0.419599	-2.38323	FOX Si down vs FOX Sc	NM_006089 // GO:0009653 // anatomical structure morphogenesis // traceable autho	NM_006089 // GO:0005634 // nucleus // inferred from electronic annotation /// E	NM_006089 // GO:0003677 // DNA binding // traceable author statement /// NM_006	---	NM_006089 // Q9UQR0 /// BC064617 // Q9UQR0
7161	2459924	NM_012089 // ABCB10 // ATP-binding cassette, sub-family B (MDR/TAP), member 10 /	ABCB10	NM_012089	0.419637	-2.38301	FOX Si down vs FOX Sc	NM_012089 // GO:0006810 // transport // non-traceable author statement /// NM_0	NM_012089 // GO:0005739 // mitochondrion // inferred from electronic annotation	NM_012089 // GO:0000166 // nucleotide binding // inferred from electronic annota	---	NM_012089 // Q6ZMF8 /// NM_012089 // Q9NRK6 /// AF216833 // Q9NRK6 /// AF216833
9182	4002011	NM_198279 // CXorf23 // chromosome X open reading frame 23 // Xp22.12 // 256643	CXorf23	NM_198279	0.419662	-2.38287	FOX Si down vs FOX Sc	---	NM_198279 // GO:0005739 // mitochondrion // inferred from electronic annotation	---	---	AL833278 // B7ZLM9 /// AL833278 // A2AJT9
8586	3901191	NM_022080 // NAPB // N-ethylmaleimide-sensitive factor attachment protein, beta	NAPB	NM_022080	0.419816	-2.382	FOX Si down vs FOX Sc	NM_022080 // GO:0006886 // intracellular protein transport // inferred from elec	NM_022080 // GO:0005783 // endoplasmic reticulum // inferred from electronic ann	NM_022080 // GO:0005488 // binding // inferred from electronic annotation /// E	---	BC060840 // Q9H115
10066	2633917	NM_017819 // RG9MTD1 // RNA (guanine-9-) methyltransferase domain containing 1 /	RG9MTD1	NM_017819	0.419823	-2.38195	FOX Si down vs FOX Sc	NM_017819 // GO:0008033 // tRNA processing // inferred from electronic annotatio	NM_017819 // GO:0005739 // mitochondrion // inferred from electronic annotation	NM_017819 // GO:0005515 // protein binding // inferred from physical interaction	---	NM_017819 // Q7L0Y3 /// BC035967 // Q7L0Y3
6960	3998444	NM_001135565 // HDHD1A // haloacid dehalogenase-like hydrolase domain containing	HDHD1A	NM_001135565	0.419934	-2.38132	FOX Si down vs FOX Sc	NM_001135565 // GO:0008150 // biological_process // no biological data available	NM_001135565 // GO:0005575 // cellular_component // no biological data available	NM_001135565 // GO:0003674 // molecular_function // no biological data available	---	NM_001135565 // Q08623 /// NM_012080 // Q08623 /// BC012494 // Q08623
17028	2946219	NM_003513 // HIST1H2AB // histone cluster 1, H2ab // 6p21.3 // 8335 /// BC125140	HIST1H2AB	NM_003513	0.420095	-2.38041	FOX Si down vs FOX Sc	NM_003513 // GO:0006334 // nucleosome assembly // non-traceable author statement	NM_003513 // GO:0000786 // nucleosome // non-traceable author statement /// NM_	NM_003513 // GO:0003677 // DNA binding // non-traceable author statement /// BC	---	BC125140 // Q08AJ9
17629	3132333	NM_031940 // TM2D2 // TM2 domain containing 2 // 8p11.22 // 83877 /// NM_0010243	TM2D2	NM_031940	0.420214	-2.37974	FOX Si down vs FOX Sc	---	NM_031940 // GO:0016020 // membrane // inferred from electronic annotation ///	---	---	NM_031940 // Q9BX73 /// NM_001024380 // Q9BX73 /// NM_001024381 // Q9BX73 /// NM
15865	3630099	NM_017858 // TIPIN // TIMELESS interacting protein // 15q22.31 // 54962 /// NR_0	TIPIN	NM_017858	0.420353	-2.37895	FOX Si down vs FOX Sc	NM_017858 // GO:0000076 // DNA replication checkpoint // inferred from mutant ph	NM_017858 // GO:0000790 // nuclear chromatin // inferred from direct assay ///	NM_017858 // GO:0005515 // protein binding // inferred from physical interaction	---	NM_017858 // Q9BVW5 /// BC000870 // Q9BVW5
12113	3589697	NM_001211 // BUB1B // budding uninhibited by benzimidazoles 1 homolog beta (yeas	BUB1B	NM_001211	0.42051	-2.37806	FOX Si down vs FOX Sc	NM_001211 // GO:0006468 // protein amino acid phosphorylation // inferred from e	NM_001211 // GO:0000776 // kinetochore // inferred from direct assay /// NM_001	NM_001211 // GO:0000166 // nucleotide binding // inferred from electronic annota	NM_001211 // GenMAPP // Cell_cycle_KEGG /// AF107297 // GenMAPP // Cell_cycle_KE	NM_001211 // O60566 /// AF107297 // O60566 /// AK315813 // A8K2G2
6817	3534248	NM_020937 // FANCM // Fanconi anemia, complementation group M // 14q21.2 // 5769	FANCM	NM_020937	0.420689	-2.37705	FOX Si down vs FOX Sc	NM_020937 // GO:0006281 // DNA repair // inferred from electronic annotation //	NM_020937 // GO:0005634 // nucleus // inferred from electronic annotation /// E	NM_020937 // GO:0000166 // nucleotide binding // inferred from electronic annota	---	NM_020937 // Q8IYD8 /// DQ140356 // Q8IYD8
20431	3380697	NM_001360 // DHCR7 // 7-dehydrocholesterol reductase // 11q13.2-q13.5 // 1717 //	DHCR7	NM_001360	0.420728	-2.37683	FOX Si down vs FOX Sc	NM_001360 // GO:0001568 // blood vessel development // inferred from electronic	NM_001360 // GO:0005640 // nuclear outer membrane // inferred from direct assay	NM_001360 // GO:0005515 // protein binding // inferred from physical interaction	NM_001360 // GenMAPP // Cholesterol_Biosynthesis /// NM_001163817 // GenMAPP //	NM_001360 // B2R6Z2 /// NM_001360 // Q9UBM7 /// NM_001163817 // B2R6Z2 /// NM_00
10800	3564027	NM_021818 // SAV1 // salvador homolog 1 (Drosophila) // 14q13-q23 // 60485 /// E	SAV1	NM_021818	0.420821	-2.3763	FOX Si down vs FOX Sc	NM_021818 // GO:0007165 // signal transduction // inferred from electronic annot	---	NM_021818 // GO:0005515 // protein binding // inferred from physical interaction	---	NM_021818 // Q9H4B6 /// NM_021818 // B3KTQ1 /// BC020537 // Q9H4B6 /// BC020537
6919	3388914	NM_032299 // DCUN1D5 // DCN1, defective in cullin neddylation 1, domain containi	DCUN1D5	NM_032299	0.420894	-2.3759	FOX Si down vs FOX Sc	---	---	---	---	NM_032299 // Q9BTE7 /// AK298227 // B4DP84
6997	2909404	NM_012120 // CD2AP // CD2-associated protein // 6p12 // 23607 /// ENST0000035931	CD2AP	NM_012120	0.421011	-2.37524	FOX Si down vs FOX Sc	NM_012120 // GO:0006461 // protein complex assembly // traceable author statemen	NM_012120 // GO:0001726 // ruffle // inferred from direct assay /// NM_012120 /	NM_012120 // GO:0005200 // structural constituent of cytoskeleton // traceable a	---	NM_012120 // Q9Y5K6 /// AF146277 // Q9Y5K6
17041	3325907	NM_005734 // HIPK3 // homeodomain interacting protein kinase 3 // 11p13 // 10114	HIPK3	NM_005734	0.421227	-2.37402	FOX Si down vs FOX Sc	NM_005734 // GO:0006468 // protein amino acid phosphorylation // inferred from d	NM_005734 // GO:0005634 // nucleus // inferred from electronic annotation /// N	NM_005734 // GO:0000166 // nucleotide binding // inferred from electronic annota	---	NM_005734 // Q9H422 /// NM_001048200 // Q9H422
11425	2940551	NM_003144 // SSR1 // signal sequence receptor, alpha // 6p24.3 // 6745 /// ENST0	SSR1	NM_003144	0.42123	-2.374	FOX Si down vs FOX Sc	NM_003144 // GO:0006613 // cotranslational protein targeting to membrane // trac	NM_003144 // GO:0005783 // endoplasmic reticulum // inferred from direct assay	NM_003144 // GO:0005048 // signal sequence binding // traceable author statement	---	NM_003144 // B2R6N9 /// NM_003144 // P43307 /// AF156965 // P43307 /// AF156965
9757	3927105	NM_080794 // MRPL39 // mitochondrial ribosomal protein L39 // 21q21.3 // 54148 /	MRPL39	NM_080794	0.421253	-2.37387	FOX Si down vs FOX Sc	NM_080794 // GO:0008150 // biological_process // no biological data available /	NM_080794 // GO:0005739 // mitochondrion // inferred from electronic annotation	NM_080794 // GO:0000166 // nucleotide binding // inferred from electronic annota	---	NM_080794 // Q9NYK5 /// NM_017446 // Q9NYK5 /// BC107719 // Q9NYK5
7263	3728964	NM_018304 // PRR11 // proline rich 11 // 17q22 // 55771 /// ENST00000262293 // P	PRR11	NM_018304	0.421458	-2.37272	FOX Si down vs FOX Sc	---	---	---	---	BC008669 // Q96HE9
14460	3603199	NM_005530 // IDH3A // isocitrate dehydrogenase 3 (NAD+) alpha // 15q25.1-q25.2 /	IDH3A	NM_005530	0.421544	-2.37223	FOX Si down vs FOX Sc	NM_005530 // GO:0005975 // carbohydrate metabolic process // non-traceable autho	NM_005530 // GO:0005739 // mitochondrion // inferred from electronic annotation	NM_005530 // GO:0000287 // magnesium ion binding // inferred from electronic ann	U07681 // GenMAPP // Krebs-TCA_Cycle	NM_005530 // Q53GF8 /// U07681 // P50213 /// U07681 // Q53GF8
1835	2928874	NM_003630 // PEX3 // peroxisomal biogenesis factor 3 // 6q24.2 // 8504 /// ENST0	PEX3	NM_003630	0.421608	-2.37187	FOX Si down vs FOX Sc	NM_003630 // GO:0007031 // peroxisome organization // inferred from mutant pheno	NM_003630 // GO:0005777 // peroxisome // inferred from direct assay /// NM_0036	NM_003630 // GO:0005515 // protein binding // inferred from physical interaction	---	NM_003630 // P56589 /// BC014551 // P56589
5748	3702689	NM_001145548 // ZDHHC7 // zinc finger, DHHC-type containing 7 // 16q24.1 // 5562	ZDHHC7	NM_001145548	0.421691	-2.37141	FOX Si down vs FOX Sc	---	NM_001145548 // GO:0016020 // membrane // inferred from electronic annotation /	NM_001145548 // GO:0005515 // protein binding // inferred from physical interact	---	NM_001145548 // Q9NXF8 /// NM_017740 // Q9NXF8 /// BC018772 // Q9NXF8
3452	3470793	NM_031954 // KCTD10 // potassium channel tetramerisation domain containing 10 //	KCTD10	NM_031954	0.421844	-2.37054	FOX Si down vs FOX Sc	NM_031954 // GO:0006813 // potassium ion transport // inferred from electronic a	NM_031954 // GO:0005634 // nucleus // inferred from direct assay /// NM_031954	NM_031954 // GO:0005249 // voltage-gated potassium channel activity // inferred	---	NM_031954 // Q9H3F6 /// NM_031954 // B3KRS9 /// AY205299 // Q9H3F6 /// AY205299
9368	2852989	NM_002853 // RAD1 // RAD1 homolog (S. pombe) // 5p13.2 // 5810 /// NR_026591 //	RAD1	NM_002853	0.421934	-2.37004	FOX Si down vs FOX Sc	NM_002853 // GO:0000075 // cell cycle checkpoint // non-traceable author stateme	NM_002853 // GO:0005634 // nucleus // inferred by curator /// NR_026591 // GO:0	NM_002853 // GO:0003684 // damaged DNA binding // non-traceable author statement	---	NM_002853 // O60671 /// NR_026591 // O60671 /// BC037857 // O60671
15966	3484768	NM_015032 // PDS5B // PDS5, regulator of cohesion maintenance, homolog B (S. cer	PDS5B	NM_015032	0.422534	-2.36667	FOX Si down vs FOX Sc	NM_015032 // GO:0007049 // cell cycle // inferred from electronic annotation //	NM_015032 // GO:0000785 // chromatin // inferred from direct assay /// NM_01503	NM_015032 // GO:0003677 // DNA binding // inferred from electronic annotation /	---	NM_015032 // Q9NTI5 /// U95825 // Q9NTI5 /// AK299340 // B7Z5S1 /// AK299340 //
21198	2781813	NM_024090 // ELOVL6 // ELOVL family member 6, elongation of long chain fatty aci	ELOVL6	NM_024090	0.422594	-2.36634	FOX Si down vs FOX Sc	NM_024090 // GO:0030497 // fatty acid elongation // inferred from electronic ann	NM_024090 // GO:0005739 // mitochondrion // inferred from electronic annotation	NM_024090 // GO:0016747 // transferase activity, transferring acyl groups other	---	NM_024090 // Q9H5J4 /// NM_001130721 // Q9H5J4 /// BC001305 // Q9H5J4
18529	3683050	NM_015092 // SMG1 // SMG1 homolog, phosphatidylinositol 3-kinase-related kinase	SMG1	NM_015092	0.422612	-2.36624	FOX Si down vs FOX Sc	NM_015092 // GO:0000184 // nuclear-transcribed mRNA catabolic process, nonsense-	NM_015092 // GO:0005634 // nucleus // inferred from direct assay /// NM_015092	NM_015092 // GO:0000166 // nucleotide binding // inferred from electronic annota	---	NM_015092 // Q96Q15 /// AB061371 // Q96Q15 /// AF395444 // Q96Q15 /// AY014957 /
17503	3826041	NM_021047 // ZNF253 // zinc finger protein 253 // 19p13.11 // 56242 /// BC065572	ZNF253	NM_021047	0.422627	-2.36616	FOX Si down vs FOX Sc	NM_021047 // GO:0006355 // regulation of transcription, DNA-dependent // non-tra	NM_021047 // GO:0005622 // intracellular // inferred from electronic annotation	NM_021047 // GO:0003677 // DNA binding // inferred from electronic annotation /	---	NM_021047 // O75346 /// BC065572 // O75346
4738	3471704	NM_006768 // BRAP // BRCA1 associated protein // 12q24 // 8315 /// NM_020357 //	BRAP	NM_006768	0.422694	-2.36578	FOX Si down vs FOX Sc	NM_006768 // GO:0000165 // MAPKKK cascade // inferred from direct assay /// NM_	NM_006768 // GO:0000151 // ubiquitin ligase complex // inferred from direct assa	NM_006768 // GO:0004842 // ubiquitin-protein ligase activity // inferred from di	---	NM_006768 // Q59H81 /// NM_020357 // Q8WW12 /// NM_020357 // Q53GF3 /// BC136698
10401	2913983	NM_015571 // SENP6 // SUMO1/sentrin specific peptidase 6 // 6q13-q14.3 // 26054	SENP6	NM_015571	0.422709	-2.36569	FOX Si down vs FOX Sc	NM_015571 // GO:0006508 // proteolysis // inferred from electronic annotation /	NM_015571 // GO:0005634 // nucleus // inferred from electronic annotation /// N	NM_015571 // GO:0008233 // peptidase activity // inferred from electronic annota	---	NM_015571 // Q9GZR1 /// NM_015571 // B3KMQ1 /// NM_015571 // B3KMM0 /// NM_00110
17931	3352503	NM_015313 // ARHGEF12 // Rho guanine nucleotide exchange factor (GEF) 12 // 11q2	ARHGEF12	NM_015313	0.422951	-2.36434	FOX Si down vs FOX Sc	NM_015313 // GO:0006915 // apoptosis // not recorded /// NM_015313 // GO:000718	NM_015313 // GO:0005622 // intracellular // inferred from electronic annotation	NM_015313 // GO:0001664 // G-protein-coupled receptor binding // inferred from d	---	NM_015313 // Q9NZN5 /// AF180681 // Q9NZN5
14964	3238466	NM_012071 // COMMD3 // COMM domain containing 3 // 10pter-q22.1 // 23412 /// ENS	COMMD3	NM_012071	0.423059	-2.36374	FOX Si down vs FOX Sc	ENST00000417470 // GO:0007379 // segment specification // traceable author state	ENST00000417470 // GO:0005634 // nucleus // inferred from direct assay /// ENST	NM_012071 // GO:0005515 // protein binding // inferred from physical interaction	---	NM_012071 // Q9UBI1 /// AF201948 // Q9UBI1 /// BC022898 // Q9UBI1 /// AY542159 /
20144	3135184	NM_014781 // RB1CC1 // RB1-inducible coiled-coil 1 // 8q11 // 9821 /// NM_001083	RB1CC1	NM_014781	0.423133	-2.36332	FOX Si down vs FOX Sc	NM_014781 // GO:0001889 // liver development // inferred from electronic annotat	NM_014781 // GO:0000407 // pre-autophagosomal structure // inferred from electro	NM_014781 // GO:0005515 // protein binding // inferred from physical interaction	---	NM_014781 // Q86YR4 /// NM_014781 // Q8TDY2 /// NM_014781 // A8K6N4 /// NM_00108
12742	3591281	NM_024956 // TMEM62 // transmembrane protein 62 // 15q15.2 // 80021 /// ENST0000	TMEM62	NM_024956	0.423186	-2.36303	FOX Si down vs FOX Sc	---	NM_024956 // GO:0016020 // membrane // inferred from electronic annotation ///	---	---	NM_024956 // Q0P6H9 /// BC009981 // Q0P6H9
335	3806711	NM_016097 // IER3IP1 // immediate early response 3 interacting protein 1 // 18q1	IER3IP1	NM_016097	0.42329	-2.36245	FOX Si down vs FOX Sc	---	NM_016097 // GO:0005783 // endoplasmic reticulum // inferred from direct assay	---	---	NM_016097 // Q9Y5U9
2044	3004665	NM_001160183 // ZNF138 // zinc finger protein 138 // 7q11.21-q11.23 // 7697 ///	ZNF138	NM_001160183	0.423318	-2.36229	FOX Si down vs FOX Sc	NM_001160183 // GO:0006355 // regulation of transcription, DNA-dependent // non-	NM_001160183 // GO:0005622 // intracellular // inferred from electronic annotati	NM_001160183 // GO:0003700 // transcription factor activity // non-traceable aut	---	NM_001160183 // P52744 /// NM_001160183 // B3KP35 /// NR_027660 // P52744 /// NR
11913	2525852	NM_199229 // RPE // ribulose-5-phosphate-3-epimerase // 2q32-q33.3 // 6120 /// N	RPE	NM_199229	0.423334	-2.3622	FOX Si down vs FOX Sc	NM_199229 // GO:0005975 // carbohydrate metabolic process // inferred from elect	NM_199229 // GO:0005829 // cytosol // not recorded /// NM_006916 // GO:0005829	NM_199229 // GO:0004750 // ribulose-phosphate 3-epimerase activity // not record	NM_199229 // GenMAPP // Pentose_Phosphate_Pathway /// NM_006916 // GenMAPP // Pe	NM_199229 // Q96AT9 /// NM_006916 // Q96AT9 /// NM_006916 // B3KTW7 /// NM_00691
5690	3617230	NM_020154 // C15orf24 // chromosome 15 open reading frame 24 // 15q14 // 56851 /	C15orf24	NM_020154	0.423473	-2.36142	FOX Si down vs FOX Sc	NM_020154 // GO:0008150 // biological_process // no biological data available /	NM_020154 // GO:0005737 // cytoplasm // non-traceable author statement /// NM_0	NM_020154 // GO:0017076 // purine nucleotide binding // non-traceable author sta	---	NM_020154 // Q9NPA0 /// AY358445 // Q9NPA0
3504	3799542	NM_024899 // CEP76 // centrosomal protein 76kDa // 18p11.21 // 79959 /// ENST000	CEP76	NM_024899	0.423658	-2.36039	FOX Si down vs FOX Sc	NM_024899 // GO:0046599 // regulation of centriole replication // inferred from	NM_024899 // GO:0005737 // cytoplasm // inferred from electronic annotation ///	NM_024899 // GO:0005515 // protein binding // inferred from physical interaction	---	NM_024899 // Q8TAP6 /// BC026307 // Q8TAP6 /// AF276707 // Q969U7
12598	3625539	NM_006154 // NEDD4 // neural precursor cell expressed, developmentally down-regu	NEDD4	NM_006154	0.423677	-2.36029	FOX Si down vs FOX Sc	NM_006154 // GO:0006464 // protein modification process // inferred from electro	NM_006154 // GO:0000151 // ubiquitin ligase complex // inferred from sequence or	NM_006154 // GO:0004842 // ubiquitin-protein ligase activity // inferred from di	NM_006154 // GenMAPP // Proteasome_Degradation /// BC136605 // GenMAPP // Protea	NM_006154 // P46934 /// BC136605 // P46934
13178	2966636	NM_006828 // ASCC3 // activating signal cointegrator 1 complex subunit 3 // 6q16	ASCC3	NM_006828	0.423969	-2.35866	FOX Si down vs FOX Sc	NM_006828 // GO:0045449 // regulation of transcription // inferred from electron	NM_006828 // GO:0005622 // intracellular // inferred from direct assay /// NM_0	NM_006828 // GO:0000166 // nucleotide binding // inferred from electronic annota	---	NM_006828 // Q8N3C0 /// NM_006828 // B4DR60 /// NM_022091 // Q9H5A2 /// BC026066
5169	3422269	NM_014999 // RAB21 // RAB21, member RAS oncogene family // 12q21.1 // 23011 ///	RAB21	NM_014999	0.424012	-2.35842	FOX Si down vs FOX Sc	NM_014999 // GO:0007264 // small GTPase mediated signal transduction // inferred	NM_014999 // GO:0000139 // Golgi membrane // inferred from electronic annotation	NM_014999 // GO:0000166 // nucleotide binding // inferred from electronic annota	---	AF091035 // Q9UL25
12691	3261492	NM_004741 // NOLC1 // nucleolar and coiled-body phosphoprotein 1 // 10q24.32 //	NOLC1	NM_004741	0.424427	-2.35612	FOX Si down vs FOX Sc	NM_004741 // GO:0006364 // rRNA processing // traceable author statement /// NM	NM_004741 // GO:0005634 // nucleus // inferred from electronic annotation /// N	NM_004741 // GO:0000166 // nucleotide binding // inferred from electronic annota	---	NM_004741 // B2RAU8 /// NM_004741 // Q96J17 /// NM_004741 // Q14978 /// BC006769
13599	3092605	NM_005671 // UBXN8 // UBX domain protein 8 // 8p12-p11.2 // 7993 /// ENST0000026	UBXN8	NM_005671	0.424579	-2.35528	FOX Si down vs FOX Sc	NM_005671 // GO:0007338 // single fertilization // traceable author statement /	---	---	---	NM_005671 // O00124 /// D83767 // O00124
8385	2876257	NM_001033503 // SAR1B // SAR1 homolog B (S. cerevisiae) // 5q31.1 // 51128 /// N	SAR1B	NM_001033503	0.425104	-2.35236	FOX Si down vs FOX Sc	NM_001033503 // GO:0006886 // intracellular protein transport // inferred from e	NM_001033503 // GO:0005622 // intracellular // inferred from electronic annotati	NM_001033503 // GO:0000166 // nucleotide binding // inferred from electronic ann	---	NM_001033503 // Q53F37 /// NM_001033503 // Q9Y6B6 /// NM_016103 // Q53F37 /// NM
11228	2990342	NM_018374 // TMEM106B // transmembrane protein 106B // 7p21.3 // 54664 /// NM_00	TMEM106B	NM_018374	0.425155	-2.35208	FOX Si down vs FOX Sc	NM_018374 // GO:0008150 // biological_process // no biological data available /	NM_018374 // GO:0005575 // cellular_component // no biological data available /	NM_018374 // GO:0003674 // molecular_function // no biological data available /	---	NM_018374 // Q9NUM4 /// NM_001134232 // Q9NUM4 /// BC033901 // Q9NUM4
6249	3617920	NM_080650 // ATPBD4 // ATP binding domain 4 // 15q14 // 89978 /// NM_001141972 /	ATPBD4	NM_080650	0.425261	-2.3515	FOX Si down vs FOX Sc	---	---	---	---	NM_080650 // Q7L8W6 /// NM_001141972 // B3KWG1 /// BC066652 // Q7L8W6
12928	2382419	NM_014184 // CNIH4 // cornichon homolog 4 (Drosophila) // 1q42.11 // 29097 /// E	CNIH4	NM_014184	0.425303	-2.35126	FOX Si down vs FOX Sc	ENST00000366860 // GO:0007242 // intracellular signaling cascade // inferred fro	NM_014184 // GO:0005783 // endoplasmic reticulum // inferred from direct assay	NM_014184 // GO:0005515 // protein binding // inferred from physical interaction	---	NM_014184 // Q9P003 /// NM_014184 // Q53HE6
18172	2498046	NM_024093 // C2orf49 // chromosome 2 open reading frame 49 // 2q12.1 // 79074 //	C2orf49	NM_024093	0.425373	-2.35088	FOX Si down vs FOX Sc	NM_024093 // GO:0008150 // biological_process // no biological data available /	NM_024093 // GO:0005575 // cellular_component // no biological data available /	NM_024093 // GO:0003674 // molecular_function // no biological data available /	---	AK127661 // Q9BVC5
5162	3142485	NM_001144878 // IMPA1 // inositol(myo)-1(or 4)-monophosphatase 1 // 8q21.13-q21.	IMPA1	NM_001144878	0.425456	-2.35042	FOX Si down vs FOX Sc	NM_001144878 // GO:0006661 // phosphatidylinositol biosynthetic process // infer	NM_001144878 // GO:0005737 // cytoplasm // inferred from direct assay /// NM_00	NM_001144878 // GO:0008934 // inositol-1(or 4)-monophosphatase activity // infer	---	NM_001144878 // P29218 /// NM_005536 // P29218 /// NM_001144879 // P29218 /// AK
20281	3269662	NM_016567 // BCCIP // BRCA2 and CDKN1A interacting protein // 10q26.1 // 56647 /	BCCIP	NM_016567	0.425569	-2.34979	FOX Si down vs FOX Sc	NM_016567 // GO:0000079 // regulation of cyclin-dependent protein kinase activit	NM_016567 // GO:0005634 // nucleus // inferred from electronic annotation /// N	NM_016567 // GO:0005515 // protein binding // inferred from physical interaction	---	NM_078469 // Q9P287 /// NM_078469 // B3KP45 /// AY064248 // Q9P287
10208	3623320	NM_014701 // SECISBP2L // SECIS binding protein 2-like // 15q21.1 // 9728 /// EN	SECISBP2L	NM_014701	0.425611	-2.34957	FOX Si down vs FOX Sc	---	---	---	---	NM_014701 // Q93073 /// BC033001 // Q93073
17728	2642791	NM_015268 // DNAJC13 // DnaJ (Hsp40) homolog, subfamily C, member 13 // 3q22.1 /	DNAJC13	NM_015268	0.425742	-2.34884	FOX Si down vs FOX Sc	---	---	NM_015268 // GO:0005488 // binding // inferred from electronic annotation /// N	---	NM_015268 // O75165 /// NM_015268 // B3KN02 /// NM_015268 // Q0D2M7 /// AY779857
14010	3212976	NM_024617 // ZCCHC6 // zinc finger, CCHC domain containing 6 // 9q21 // 79670 //	ZCCHC6	NM_024617	0.425844	-2.34828	FOX Si down vs FOX Sc	NM_024617 // GO:0031123 // RNA 3'-end processing // inferred from direct assay	ENST00000375963 // GO:0005622 // intracellular // inferred from electronic annot	NM_024617 // GO:0003676 // nucleic acid binding // inferred from electronic anno	---	NM_024617 // Q5VYS8 /// BC032456 // Q5VYS8 /// BX641077 // Q5VYS8 /// BC016387 /
17436	3716048	NM_020791 // TAOK1 // TAO kinase 1 // 17q11.2 // 57551 /// ENST00000261716 // TA	TAOK1	NM_020791	0.426097	-2.34688	FOX Si down vs FOX Sc	NM_020791 // GO:0006468 // protein amino acid phosphorylation // non-traceable a	NM_020791 // GO:0005737 // cytoplasm // inferred from electronic annotation ///	NM_020791 // GO:0000166 // nucleotide binding // inferred from electronic annota	---	NM_020791 // Q7L7X3 /// BC133039 // Q7L7X3
14601	3408018	NM_018638 // ETNK1 // ethanolamine kinase 1 // 12p12.1 // 55500 /// NM_001039481	ETNK1	NM_018638	0.42622	-2.34621	FOX Si down vs FOX Sc	NM_018638 // GO:0006646 // phosphatidylethanolamine biosynthetic process // infe	NM_018638 // GO:0005737 // cytoplasm // non-traceable author statement /// NM_0	NM_018638 // GO:0000166 // nucleotide binding // inferred from electronic annota	---	NM_018638 // Q3LIC6 /// NM_001039481 // Q9HBU6 /// AF207600 // Q9HBU6
19152	2339414	NM_003368 // USP1 // ubiquitin specific peptidase 1 // 1p31.3 // 7398 /// NM_001	USP1	NM_003368	0.42635	-2.34549	FOX Si down vs FOX Sc	NM_003368 // GO:0006282 // regulation of DNA repair // inferred from direct assa	NM_003368 // GO:0005634 // nucleus // inferred from direct assay /// NM_003368	NM_003368 // GO:0004197 // cysteine-type endopeptidase activity // traceable aut	---	NM_003368 // O94782 /// NM_003368 // B2R636 /// BC050525 // O94782 /// BC050525
11343	3480129	NM_003453 // ZMYM2 // zinc finger, MYM-type 2 // 13q11-q12 // 7750 /// NM_197968	ZMYM2	NM_003453	0.426431	-2.34504	FOX Si down vs FOX Sc	NM_003453 // GO:0008150 // biological_process // no biological data available /	NM_003453 // GO:0005634 // nucleus // inferred from electronic annotation /// N	NM_003453 // GO:0005515 // protein binding // inferred from electronic annotatio	---	NM_003453 // Q9UBW7 /// NM_003453 // A8K126 /// NM_197968 // Q9UBW7 /// NM_19796
20517	3489708	NR_002605 // DLEU1 // deleted in lymphocytic leukemia 1 (non-protein coding) //	DLEU1	NR_002605	0.42649	-2.34472	FOX Si down vs FOX Sc	---	---	---	---	---
4982	3252170	NM_006721 // ADK // adenosine kinase // 10q22|10q11-q24 // 132 /// NM_001123 //	ADK	NM_006721	0.426581	-2.34422	FOX Si down vs FOX Sc	NM_006721 // GO:0006166 // purine ribonucleoside salvage // inferred from electr	NM_006721 // GO:0005634 // nucleus // inferred from electronic annotation /// N	NM_006721 // GO:0000166 // nucleotide binding // inferred from electronic annota	---	U50196 // P55263
4361	3421523	NM_006530 // YEATS4 // YEATS domain containing 4 // 12q13-q15 // 8089 /// ENST00	YEATS4	NM_006530	0.426598	-2.34413	FOX Si down vs FOX Sc	NM_006530 // GO:0007067 // mitosis // non-traceable author statement /// NM_006	NM_006530 // GO:0005634 // nucleus // inferred from electronic annotation /// N	NM_006530 // GO:0003677 // DNA binding // traceable author statement /// NM_006	---	NM_006530 // O95619 /// U61384 // O95619
15540	3349014	NM_000317 // PTS // 6-pyruvoyltetrahydropterin synthase // 11q22.3-q23.3 // 5805	PTS	NM_000317	0.426609	-2.34406	FOX Si down vs FOX Sc	NM_000317 // GO:0006520 // cellular amino acid metabolic process // traceable au	NM_000317 // GO:0005737 // cytoplasm // inferred from direct assay /// NM_00031	NM_000317 // GO:0003874 // 6-pyruvoyltetrahydropterin synthase activity // infer	---	BC018029 // Q03393
5563	3752437	NM_018428 // UTP6 // UTP6, small subunit (SSU) processome component, homolog (ye	UTP6	NM_018428	0.426765	-2.34321	FOX Si down vs FOX Sc	NM_018428 // GO:0006364 // rRNA processing // inferred from electronic annotatio	NM_018428 // GO:0005622 // intracellular // inferred from electronic annotation	NM_018428 // GO:0005515 // protein binding // inferred from electronic annotatio	---	NM_018428 // B3KQ21 /// NM_018428 // Q9NYH9 /// AF334386 // Q9NYH9 /// AF334386
6478	3693673	NM_016284 // CNOT1 // CCR4-NOT transcription complex, subunit 1 // 16q21 // 2301	CNOT1	NM_016284	0.426815	-2.34294	FOX Si down vs FOX Sc	NM_016284 // GO:0045449 // regulation of transcription // inferred from electron	---	---	---	NM_016284 // A5YKK6 /// NM_016284 // B3KPW6 /// BX537840 // A5YKK6 /// BX537840
16302	3910260	NM_006526 // ZNF217 // zinc finger protein 217 // 20q13.2 // 7764 /// ENST000003	ZNF217	NM_006526	0.426927	-2.34232	FOX Si down vs FOX Sc	NM_006526 // GO:0006351 // transcription, DNA-dependent // traceable author stat	NM_006526 // GO:0000118 // histone deacetylase complex // inferred from direct a	NM_006526 // GO:0003700 // transcription factor activity // traceable author sta	---	AF041259 // O75362
18661	3717635	NM_001098507 // ZNF207 // zinc finger protein 207 // 17q11.2 // 7756 /// NM_0034	ZNF207	NM_001098507	0.427012	-2.34185	FOX Si down vs FOX Sc	NM_001098507 // GO:0006355 // regulation of transcription, DNA-dependent // non-	NM_001098507 // GO:0005622 // intracellular // inferred from electronic annotati	NM_001098507 // GO:0003700 // transcription factor activity // non-traceable aut	---	AF046001 // O43670
18432	3962587	NM_014570 // ARFGAP3 // ADP-ribosylation factor GTPase activating protein 3 // 2	ARFGAP3	NM_014570	0.427362	-2.33993	FOX Si down vs FOX Sc	NM_014570 // GO:0006886 // intracellular protein transport // non-traceable auth	NM_014570 // GO:0000139 // Golgi membrane // inferred from electronic annotation	NM_014570 // GO:0008060 // ARF GTPase activator activity // inferred from direct	BC132970 // GenMAPP // Ribosomal_Proteins /// BC132972 // GenMAPP // Ribosomal_P	NM_014570 // Q9NP61 /// NM_001142293 // Q9NP61 /// AF111847 // Q9NP61 /// BC0051
6246	3448152	NM_002223 // ITPR2 // inositol 1,4,5-triphosphate receptor, type 2 // 12p11 // 3	ITPR2	NM_002223	0.427485	-2.33926	FOX Si down vs FOX Sc	NM_002223 // GO:0001666 // response to hypoxia // inferred from direct assay //	NM_002223 // GO:0001950 // plasma membrane enriched fraction // inferred from di	NM_002223 // GO:0005216 // ion channel activity // inferred from electronic anno	D26350 // GenMAPP // Calcium_regulation_in_cardiac_cells /// D26350 // GenMAPP /	D26350 // Q14571
8140	3475511	NM_019887 // DIABLO // diablo homolog (Drosophila) // 12q24.31 // 56616 /// NR_0	DIABLO	NM_019887	0.427714	-2.33801	FOX Si down vs FOX Sc	NM_019887 // GO:0006917 // induction of apoptosis // inferred from electronic an	NM_019887 // GO:0005737 // cytoplasm // inferred from electronic annotation ///	NM_019887 // GO:0005515 // protein binding // inferred from physical interaction	---	NM_019887 // Q9NR28 /// NM_138929 // Q9NR28 /// AK001399 // Q502X2
16741	2386418	NM_001079515 // TBCE // tubulin folding cofactor E // 1q42.3 // 6905 /// NM_0031	TBCE	NM_001079515	0.427725	-2.33795	FOX Si down vs FOX Sc	NM_001079515 // GO:0000226 // microtubule cytoskeleton organization // inferred	NM_001079515 // GO:0005737 // cytoplasm // inferred from electronic annotation	NM_001079515 // GO:0051087 // chaperone binding // traceable author statement /	---	NM_152490 // Q8NCR0 /// AK296185 // B7Z3P1
17652	3716337	NM_032141 // CCDC55 // coiled-coil domain containing 55 // 17q11.2 // 84081 ///	CCDC55	NM_032141	0.427851	-2.33726	FOX Si down vs FOX Sc	---	NM_032141 // GO:0016607 // nuclear speck // inferred from direct assay /// ENST	---	---	NM_032141 // B2R9Y2 /// NM_032141 // Q9H0G5 /// NM_032141 // B7ZL27 /// BC040118
2328	2649640	NM_024996 // GFM1 // G elongation factor, mitochondrial 1 // 3q25.1-q26.2 // 854	GFM1	NM_024996	0.428132	-2.33573	FOX Si down vs FOX Sc	NM_024996 // GO:0070125 // mitochondrial translational elongation // inferred fr	NM_024996 // GO:0005622 // intracellular // inferred from electronic annotation	NM_024996 // GO:0000166 // nucleotide binding // inferred from electronic annota	---	NM_024996 // Q96RP9 /// AF309777 // Q96RP9
15590	3544346	NM_001933 // DLST // dihydrolipoamide S-succinyltransferase (E2 component of 2-o	DLST	NM_001933	0.428344	-2.33457	FOX Si down vs FOX Sc	NM_001933 // GO:0006091 // generation of precursor metabolites and energy // tra	NM_001933 // GO:0005739 // mitochondrion // inferred from electronic annotation	NM_001933 // GO:0004149 // dihydrolipoyllysine-residue succinyltransferase activ	NM_001933 // GenMAPP // Krebs-TCA_Cycle /// BC001922 // GenMAPP // Krebs-TCA_Cyc	NM_001933 // Q86SW4 /// NM_001933 // Q86TQ8 /// NM_001933 // Q86TW7 /// BC001922
2083	2709414	NM_001134415 // TBCCD1 // TBCC domain containing 1 // 3q27.3 // 55171 /// NM_018	TBCCD1	NM_001134415	0.428344	-2.33457	FOX Si down vs FOX Sc	---	---	NM_001134415 // GO:0005488 // binding // inferred from electronic annotation //	---	NM_001134415 // Q9NVR7 /// NM_001134415 // B3KW69 /// BC025748 // Q9NVR7
4071	3969713	NM_152581 // MOSPD2 // motile sperm domain containing 2 // Xp22.2 // 158747 ///	MOSPD2	NM_152581	0.428499	-2.33373	FOX Si down vs FOX Sc	---	NM_152581 // GO:0005783 // endoplasmic reticulum // inferred from direct assay	NM_152581 // GO:0005198 // structural molecule activity // inferred from electro	---	NM_001177475 // Q8NHP6 /// BC030641 // Q8NHP6
18021	3826656	NM_001001415 // ZNF429 // zinc finger protein 429 // 19p13.1 // 353088 /// ENST0	ZNF429	NM_001001415	0.428544	-2.33348	FOX Si down vs FOX Sc	NM_001001415 // GO:0006355 // regulation of transcription, DNA-dependent // infe	NM_001001415 // GO:0005622 // intracellular // inferred from electronic annotati	NM_001001415 // GO:0003677 // DNA binding // inferred from electronic annotation	---	NM_001001415 // Q86V71 /// AY269786 // Q86V71
19798	2559807	NM_018221 // MOBKL1B // MOB1, Mps One Binder kinase activator-like 1B (yeast) //	MOBKL1B	NM_018221	0.428623	-2.33305	FOX Si down vs FOX Sc	---	---	NM_018221 // GO:0005515 // protein binding // inferred from physical interaction	---	NM_018221 // Q9H8S9 /// BC003398 // Q9H8S9 /// AB016839 // Q9H8S9 /// D80006 //
13798	3212728	NM_015239 // AGTPBP1 // ATP/GTP binding protein 1 // 9q21.33 // 23287 /// ENST00	AGTPBP1	NM_015239	0.428725	-2.3325	FOX Si down vs FOX Sc	NM_015239 // GO:0006508 // proteolysis // inferred from electronic annotation /	NM_015239 // GO:0005634 // nucleus // inferred from electronic annotation /// N	NM_015239 // GO:0004181 // metallocarboxypeptidase activity // inferred from ele	---	NM_015239 // Q9UPW5 /// BC060815 // Q9UPW5
19780	2425447	NM_001077394 // DPH5 // DPH5 homolog (S. cerevisiae) // 1p21.2 // 51611 /// NM_0	DPH5	NM_001077394	0.428876	-2.33168	FOX Si down vs FOX Sc	NM_001077394 // GO:0008152 // metabolic process // inferred from electronic anno	NM_001077394 // GO:0005575 // cellular_component // no biological data available	NM_001077394 // GO:0004164 // diphthine synthase activity // non-traceable autho	---	AK125485 // B3KWP1
2164	3308967	NM_022063 // C10orf84 // chromosome 10 open reading frame 84 // 10q26.11 // 6387	C10orf84	NM_022063	0.428946	-2.3313	FOX Si down vs FOX Sc	---	---	---	---	NM_022063 // Q9H8W3 /// NM_022063 // Q6IA51 /// NM_001134672 // Q9H8W3 /// NM_00
15112	3408505	NM_006152 // LRMP // lymphoid-restricted membrane protein // 12p12.1 // 4033 ///	LRMP	NM_006152	0.429033	-2.33082	FOX Si down vs FOX Sc	NM_006152 // GO:0006903 // vesicle targeting // traceable author statement ///	NM_006152 // GO:0005737 // cytoplasm // inferred from electronic annotation ///	---	---	BC126417 // Q12912
8112	2351872	NM_001010935 // RAP1A // RAP1A, member of RAS oncogene family // 1p13.3 // 5906	RAP1A	NM_001010935	0.429034	-2.33082	FOX Si down vs FOX Sc	NM_001010935 // GO:0007165 // signal transduction // traceable author statement	NM_001010935 // GO:0005622 // intracellular // inferred from electronic annotati	NM_001010935 // GO:0000166 // nucleotide binding // inferred from electronic ann	---	NM_001010935 // P62834 /// NM_001010935 // A8KAH9 /// NM_002884 // P62834 /// NM
250	3856554	NM_173531 // ZNF100 // zinc finger protein 100 // 19p12 // 163227 /// ENST000003	ZNF100	NM_173531	0.42937	-2.329	FOX Si down vs FOX Sc	NM_173531 // GO:0006355 // regulation of transcription, DNA-dependent // inferre	NM_173531 // GO:0005622 // intracellular // inferred from electronic annotation	NM_173531 // GO:0003677 // DNA binding // inferred from electronic annotation /	---	NM_173531 // Q6MZN6 /// BC035579 // Q8IYN0 /// BC035579 // Q6MZN6
785	3247784	NM_003201 // TFAM // transcription factor A, mitochondrial // 10q21 // 7019 ///	TFAM	NM_003201	0.429404	-2.32881	FOX Si down vs FOX Sc	NM_003201 // GO:0006261 // DNA-dependent DNA replication // traceable author sta	NM_003201 // GO:0005634 // nucleus // inferred from electronic annotation /// N	NM_003201 // GO:0003700 // transcription factor activity // traceable author sta	---	NM_003201 // Q00059 /// NM_003201 // Q05D31 /// M62810 // Q00059 /// M62810 // Q
13099	2417095	NM_015139 // SLC35D1 // solute carrier family 35 (UDP-glucuronic acid/UDP-N-acet	SLC35D1	NM_015139	0.429419	-2.32873	FOX Si down vs FOX Sc	NM_015139 // GO:0006065 // UDP-glucuronate biosynthetic process // not recorded	NM_015139 // GO:0005783 // endoplasmic reticulum // inferred from electronic ann	NM_015139 // GO:0005461 // UDP-glucuronic acid transmembrane transporter activit	---	NM_015139 // Q9NTN3 /// AK289800 // Q9NTN3
1089	2818454	NM_022550 // XRCC4 // X-ray repair complementing defective repair in Chinese ham	XRCC4	NM_022550	0.4295	-2.32829	FOX Si down vs FOX Sc	NM_022550 // GO:0001701 // in utero embryonic development // inferred from elect	NM_022550 // GO:0000793 // condensed chromosome // inferred from direct assay /	NM_022550 // GO:0003677 // DNA binding // inferred from direct assay /// NM_022	---	BC016314 // Q13426
14236	2553730	NM_002453 // MTIF2 // mitochondrial translational initiation factor 2 // 2p14-p1	MTIF2	NM_002453	0.429588	-2.32781	FOX Si down vs FOX Sc	NM_002453 // GO:0006446 // regulation of translational initiation // inferred fr	NM_002453 // GO:0005622 // intracellular // inferred from electronic annotation	NM_002453 // GO:0000166 // nucleotide binding // inferred from electronic annota	---	NM_002453 // Q7Z5U0 /// NM_002453 // Q05DA1 /// NM_001005369 // Q6P1N2 /// NM_00
19165	3523881	NM_024089 // KDELC1 // KDEL (Lys-Asp-Glu-Leu) containing 1 // 13q33 // 79070 ///	KDELC1	NM_024089	0.429613	-2.32768	FOX Si down vs FOX Sc	---	NM_024089 // GO:0005783 // endoplasmic reticulum // inferred from electronic ann	---	---	AK074974 // Q6UW63
5761	2678116	NM_152678 // FAM116A // family with sequence similarity 116, member A // 3p14.3	FAM116A	NM_152678	0.429755	-2.32691	FOX Si down vs FOX Sc	---	---	---	---	NM_152678 // Q8IWF6 /// BC040291 // Q8IWF6
12707	2966232	NM_017421 // COQ3 // coenzyme Q3 homolog, methyltransferase (S. cerevisiae) // 6	COQ3	NM_017421	0.42977	-2.32682	FOX Si down vs FOX Sc	NM_017421 // GO:0006071 // glycerol metabolic process // inferred from genetic i	NM_017421 // GO:0005739 // mitochondrion // inferred from reviewed computational	NM_017421 // GO:0004395 // hexaprenyldihydroxybenzoate methyltransferase activit	---	NM_017421 // Q9NZJ6 /// NM_017421 // Q9NZJ6 /// AK056955 // Q9NZJ6
2570	2480961	NM_002354 // EPCAM // epithelial cell adhesion molecule // 2p21 // 4072 /// ENST	EPCAM	NM_002354	0.429863	-2.32632	FOX Si down vs FOX Sc	---	NM_002354 // GO:0005886 // plasma membrane // traceable author statement /// NM	---	---	NM_002354 // P16422 /// M33011 // P16422 /// M32325 // P16422 /// BC014785 // P1
8206	3779756	NM_031216 // SEH1L // SEH1-like (S. cerevisiae) // 18p11.21 // 81929 /// NM_0010	SEH1L	NM_031216	0.429932	-2.32595	FOX Si down vs FOX Sc	NM_031216 // GO:0006999 // nuclear pore organization // inferred from mutant phe	NM_031216 // GO:0000776 // kinetochore // inferred from direct assay /// NM_031	---	---	NM_031216 // Q96EE3 /// NM_001013437 // Q96EE3 /// BC012430 // Q96EE3
20776	3915087	NM_013396 // USP25 // ubiquitin specific peptidase 25 // 21q11.2 // 29761 /// EN	USP25	NM_013396	0.430006	-2.32555	FOX Si down vs FOX Sc	NM_013396 // GO:0006464 // protein modification process // traceable author stat	---	NM_013396 // GO:0004221 // ubiquitin thiolesterase activity // inferred from ele	---	NM_013396 // Q9UHP3 /// NM_013396 // Q9HA22 /// AF170562 // Q9UHP3 /// AF170562
21584	4015763	NM_000169 // GLA // galactosidase, alpha // Xq22 // 2717 /// ENST00000218516 //	GLA	NM_000169	0.430017	-2.32549	FOX Si down vs FOX Sc	NM_000169 // GO:0008152 // metabolic process // inferred from electronic annotat	NM_000169 // GO:0005576 // extracellular region // inferred from direct assay /	NM_000169 // GO:0003824 // catalytic activity // inferred from direct assay ///	---	NM_000169 // P06280 /// NM_000169 // Q6LER7 /// NM_000169 // Q53HF3 /// AK291095
8320	2631845	NM_014043 // CHMP2B // chromatin modifying protein 2B // 3p11.2 // 25978 /// ENS	CHMP2B	NM_014043	0.430162	-2.32471	FOX Si down vs FOX Sc	NM_014043 // GO:0015031 // protein transport // inferred from electronic annotat	NM_014043 // GO:0005622 // intracellular // inferred from direct assay /// NM_0	NM_014043 // GO:0005515 // protein binding // inferred from physical interaction	---	NM_014043 // Q9UQN3 /// NM_014043 // B2RE76 /// BC001553 // Q9UQN3 /// BC001553
10243	3843156	NM_006635 // ZNF460 // zinc finger protein 460 // 19q13.4 // 10794 /// ENST00000	ZNF460	NM_006635	0.430168	-2.32468	FOX Si down vs FOX Sc	NM_006635 // GO:0006355 // regulation of transcription, DNA-dependent // inferre	NM_006635 // GO:0005622 // intracellular // inferred from electronic annotation	NM_006635 // GO:0003677 // DNA binding // inferred from electronic annotation /	---	NM_006635 // Q14592 /// AY329492 // Q14592
18503	3607537	NM_001113378 // FANCI // Fanconi anemia, complementation group I // 15q26.1 // 5	FANCI	NM_001113378	0.430201	-2.32449	FOX Si down vs FOX Sc	NM_001113378 // GO:0006281 // DNA repair // inferred from electronic annotation	NM_001113378 // GO:0005634 // nucleus // inferred from electronic annotation //	NM_001113378 // GO:0005515 // protein binding // inferred from physical interact	NM_002693 // GenMAPP // Nucleotide_Metabolism /// NM_001126131 // GenMAPP // Nuc	NM_001113378 // B3KNW8 /// NM_001113378 // Q9NVI1 /// NM_018193 // B3KNW8 /// NM
9314	2547716	NM_015475 // FAM98A // family with sequence similarity 98, member A // 2p22.3 //	FAM98A	NM_015475	0.430216	-2.32441	FOX Si down vs FOX Sc	---	---	---	---	NM_015475 // Q8NCA5 /// BC136768 // Q8NCA5
1222	2868523	NM_001270 // CHD1 // chromodomain helicase DNA binding protein 1 // 5q15-q21 //	CHD1	NM_001270	0.430232	-2.32433	FOX Si down vs FOX Sc	NM_001270 // GO:0006333 // chromatin assembly or disassembly // inferred from el	NM_001270 // GO:0000785 // chromatin // inferred from electronic annotation ///	NM_001270 // GO:0000166 // nucleotide binding // inferred from electronic annota	---	AF006513 // O14646
21960	3136782	NM_003580 // NSMAF // neutral sphingomyelinase (N-SMase) activation associated f	NSMAF	NM_003580	0.43055	-2.32261	FOX Si down vs FOX Sc	NM_003580 // GO:0006672 // ceramide metabolic process // traceable author statem	NM_003580 // GO:0005625 // soluble fraction // traceable author statement /// N	NM_003580 // GO:0005057 // receptor signaling protein activity // traceable auth	NM_001029 // GenMAPP // Ribosomal_Proteins	NM_003580 // B2RA06 /// NM_003580 // Q92636 /// NM_001029 // P62854 /// BC041124
17703	3716411	NM_001304 // CPD // carboxypeptidase D // 17q11.2 // 1362 /// ENST00000225719 //	CPD	NM_001304	0.430571	-2.32249	FOX Si down vs FOX Sc	NM_001304 // GO:0006508 // proteolysis // inferred from electronic annotation /	NM_001304 // GO:0005624 // membrane fraction // traceable author statement ///	NM_001304 // GO:0004181 // metallocarboxypeptidase activity // inferred from ele	---	U65090 // O75976
3401	3665161	NM_025187 // C16orf70 // chromosome 16 open reading frame 70 // 16q22.1 // 80262	C16orf70	NM_025187	0.430648	-2.32208	FOX Si down vs FOX Sc	NM_025187 // GO:0043001 // Golgi to plasma membrane protein transport // inferre	NM_025187 // GO:0005624 // membrane fraction // inferred from electronic annotat	NM_025187 // GO:0005102 // receptor binding // inferred from electronic annotati	---	NM_033309 // Q6UX72 /// NM_033309 // Q7Z4F9 /// BC004556 // Q9BSU1 /// AY358485
4989	2737069	NM_015143 // METAP1 // methionyl aminopeptidase 1 // 4q23 // 23173 /// ENST00000	METAP1	NM_015143	0.430963	-2.32039	FOX Si down vs FOX Sc	NM_015143 // GO:0006417 // regulation of translation // traceable author stateme	NM_015143 // GO:0005737 // cytoplasm // traceable author statement /// ENST0000	NM_015143 // GO:0004177 // aminopeptidase activity // traceable author statement	---	NM_015143 // P53582 /// AK304239 // P53582
8305	3839818	NM_007147 // ZNF175 // zinc finger protein 175 // 19q13.4 // 7728 /// ENST000002	ZNF175	NM_007147	0.431081	-2.31975	FOX Si down vs FOX Sc	NM_007147 // GO:0006355 // regulation of transcription, DNA-dependent // inferre	NM_007147 // GO:0005622 // intracellular // inferred from electronic annotation	NM_007147 // GO:0003700 // transcription factor activity // traceable author sta	---	BC052997 // Q9Y473
5865	3423184	NM_015336 // ZDHHC17 // zinc finger, DHHC-type containing 17 // 12q21.2 // 23390	ZDHHC17	NM_015336	0.431089	-2.31971	FOX Si down vs FOX Sc	NM_015336 // GO:0018345 // protein palmitoylation // inferred from electronic an	NM_015336 // GO:0000139 // Golgi membrane // inferred from electronic annotation	NM_015336 // GO:0004871 // signal transducer activity // inferred from mutant ph	---	NM_015336 // Q8IUH5 /// AB024494 // Q8IUH5
15450	2529546	NM_004457 // ACSL3 // acyl-CoA synthetase long-chain family member 3 // 2q34-q35	ACSL3	NM_004457	0.431102	-2.31963	FOX Si down vs FOX Sc	NM_004457 // GO:0006629 // lipid metabolic process // inferred from electronic a	NM_004457 // GO:0005739 // mitochondrion // inferred from electronic annotation	NM_004457 // GO:0000166 // nucleotide binding // inferred from electronic annota	NM_004457 // GenMAPP // Fatty_Acid_Degradation /// NM_004457 // GenMAPP // Mitoc	NM_004457 // B2RBE0 /// NM_004457 // Q9P1E5 /// NM_004457 // B3KN05 /// NM_00445
5222	3946351	NM_000026 // ADSL // adenylosuccinate lyase // 22q13.1|22q13.2 // 158 /// NM_001	ADSL	NM_000026	0.431139	-2.31944	FOX Si down vs FOX Sc	NM_000026 // GO:0006164 // purine nucleotide biosynthetic process // inferred by	NM_000026 // GO:0005737 // cytoplasm // inferred from direct assay /// NM_00002	NM_000026 // GO:0004018 // N6-(1,2-dicarboxyethyl)AMP AMP-lyase (fumarate-formin	NM_000026 // GenMAPP // Nucleotide_Metabolism /// NM_001123378 // GenMAPP // Nuc	NM_000026 // P30566 /// NM_001123378 // P30566 /// AF067853 // P30566
9136	3452323	NM_018976 // SLC38A2 // solute carrier family 38, member 2 // 12q // 54407 /// E	SLC38A2	NM_018976	0.431326	-2.31843	FOX Si down vs FOX Sc	NM_018976 // GO:0006811 // ion transport // inferred from electronic annotation	NM_018976 // GO:0005886 // plasma membrane // not recorded /// NM_018976 // GO:	NM_018976 // GO:0015171 // amino acid transmembrane transporter activity // not	---	NM_018976 // Q96QD8 /// AF298897 // Q96QD8
5929	2348634	NM_000028 // AGL // amylo-alpha-1, 6-glucosidase, 4-alpha-glucanotransferase //	AGL	NM_000028	0.431351	-2.3183	FOX Si down vs FOX Sc	NM_000028 // GO:0005975 // carbohydrate metabolic process // inferred from elect	NM_000028 // GO:0005634 // nucleus // inferred from electronic annotation /// N	NM_000028 // GO:0004133 // glycogen debranching enzyme activity // traceable aut	NM_000028 // GenMAPP // Glycogen_Metabolism /// NM_000646 // GenMAPP // Glycogen	NM_000028 // P35573 /// NM_000646 // P35573 /// NM_000643 // P35573 /// NM_00064
18514	3717452	NR_033412 // SH3GL1P1 // SH3-domain GRB2-like 1 pseudogene 1 // 17q11.2 // 6458	SH3GL1P1	NR_033412	0.431367	-2.31821	FOX Si down vs FOX Sc	---	NM_052888 // GO:0016020 // membrane // inferred from electronic annotation ///	NM_052888 // GO:0005515 // protein binding // inferred from electronic annotatio	---	NM_052888 // Q96QE4 /// AK302740 // B4DZ43 /// AK302740 // Q96QE4
17568	3326540	NM_003477 // PDHX // pyruvate dehydrogenase complex, component X // 11p13 // 805	PDHX	NM_003477	0.431598	-2.31697	FOX Si down vs FOX Sc	NM_003477 // GO:0006090 // pyruvate metabolic process // not recorded /// NM_00	NM_003477 // GO:0005739 // mitochondrion // inferred from electronic annotation	NM_003477 // GO:0005515 // protein binding // inferred from electronic annotatio	NM_003477 // GenMAPP // Glycolysis_and_Gluconeogenesis /// NM_003477 // GenMAPP	NM_003477 // B2R673 /// NM_003477 // O00330 /// NM_001135024 // B2R673 /// NM_00
6042	2348757	NM_033055 // HIAT1 // hippocampus abundant transcript 1 // 1p21.2 // 64645 /// E	HIAT1	NM_033055	0.431784	-2.31597	FOX Si down vs FOX Sc	NM_033055 // GO:0015904 // tetracycline transport // inferred from electronic an	NM_033055 // GO:0016020 // membrane // inferred from electronic annotation ///	NM_033055 // GO:0005215 // transporter activity // inferred from electronic anno	---	NM_033055 // Q96MC6 /// NM_033055 // Q32Q64 /// AK057172 // Q96MC6
[truncated: 2,136 more rows]
